# Supplementary material for: Recurrent mutations in the stress regulator Cap1 reveal a trade-off between azole resistance and oxidative stress response in Candida albicans
Source: PLoS Biol. 2026 Feb 2;24(2):e3003631. doi: 10.1371/journal.pbio.3003631 (PMC12904577; doi:10.1371/journal.pbio.3003631)
Supplement: S1 Data — (XLSX) [file pbio.3003631.s008.xlsx]

## Sheet: Strain list 
AMS number	Strains number	Description	Ploidy	SRR	BioProject	Ref
AMS5726	Lineage1_P10_S1	Single colonies 1, obtained from a population after ten passage in YPAD+1 ug/ml Fluconazole	2N	SRR24605215	PRJNA973218	Zhou et al 2024
AMS5727	Lineage1_P10_S8	Single colonies 8, obtained from a population after ten passage in YPAD+1 ug/ml Fluconazole	2N	SRR24605214	PRJNA973218	Zhou et al 2024
AMS5728	Lineage1_P10_S9	Single colonies 9, obtained from a population after ten passage in YPAD+1 ug/ml Fluconazole	2N	SRR24605213	PRJNA973218	Zhou et al 2024
AMS6430	CAP1/CAP1Cys446* a1	Engineered strain a1 carrying CAP1 Cys446*early stop codon (in vitro-evolved point mutation) in SC5314 background	2N	SRR34795939	PRJNA1299409	This study
AMS6431	CAP1/CAP1Cys446* a2	Engineered strain a2 carrying CAP1 Cys446* early stop codon (in vitro-evolved point mutation) in SC5314 background	2N	SRR34795938	PRJNA1299409	This study
N.A	MEC079	Candida albicans bloodstream isolate: ID 60; CAP1/CAP1 Glu448*	2N	SRR27719145	PRJNA1068683	Scott et al 2025
N.A	MEC218	Candida albicans bloodstream isolate: ID 32-1 CAP1Q49*Q298*/CAP1	2N	SRR27719100	PRJNA1068683	Scott et al 2025
N.A	MEC219	Candida albicans bloodstream isolate: ID 32-2 CAP1Q49*Q298*/CAP1	2N	SRR27719098	PRJNA1068683	Scott et al 2025
AMS6433	CAP1/CAP1Glu448* u16	Engineered strain u16 carrying CAP1 Glu448* early stop codon (point mutation from MEC079) in SC5314 background	2N	SRR34795927	PRJNA1299409	This study
AMS6434	CAP1/CAP1Glu448* u18	Engineered strain u18 carrying CAP1 Glu448* early stop codon (point mutation from MEC079) in SC5314 background	2N	SRR34795923	PRJNA1299409	This study
AMS6435	cap1Δ/Δ C16	CAP1 homozygous deletion transformant C16	2N	SRR34795922	PRJNA1299409	This study
AMS6436	cap1Δ/Δ C31	CAP1 homozygous deletion transformant C31	2N	SRR34795921	PRJNA1299409	This study
AMS6437	CAP1/cap1Δ C8	CAP1 heterozygous deletion transformant C8	2N	SRR34795920	PRJNA1299409	This study
AMS6438	mdr1Δ/Δ m45 in CAP1 evovled mutant	MDR1 homozygous deletion transformant m45 in in Lineage1_P10_S8(evolved CAP1 Cys446*) background	2N	SRR34795919	PRJNA1299409	This study
AMS6439	mdr1 Δ/Δ m67 in CAP1 evovled mutant	MDR1 homozygous deletion transformant m67 in in Lineage1_P10_S8 (evolved CAP1 Cys446*) background	2N	SRR34795918	PRJNA1299409	This study
AMS6440	CAP1/CAP1Cys446*::CAP1 27-1	evovled P10_S1 mutated allele (CAP1 Cys446*) replaced of with WT CAP1	2N	SRR34795917	PRJNA1299409	This study
AMS6441	CAP1/CAP1Cys446*::CAP1 27-2	evovled P10_S1 mutated allele (CAP1 Cys446*) replaced of with WT CAP1	2N	SRR34795937	PRJNA1299409	This study
AMS6442	Lineage1_P0	Passage 0 for lineage 1 at FLC_evolution experiment	2N	SRR34795936	PRJNA1299409	This study
AMS6443	Lineage1 P1	Whole population after 1 passage in YPAD+1 ug/ml Fluconazole	2N	SRR34795935	PRJNA1299409	This study
AMS6444	Lineage1 P2	Whole population after 2 passage in YPAD+1 ug/ml Fluconazole	2N	SRR34795934	PRJNA1299409	This study
AMS6445	Lineage1 P3	Whole population after 3 passage in YPAD+1 ug/ml Fluconazole	2N	SRR34795933	PRJNA1299409	This study
AMS6446	Lineage1_P1_S4	Single colonies 4, obtained from a population after one passage in YPAD+1 ug/ml Fluconazole	2N	SRR34795932	PRJNA1299409	This study
AMS6447	Lineage1_P1_S12	Single colonies 12, obtained from a population after one passage in YPAD+1 ug/ml Fluconazole	2N	SRR34795931	PRJNA1299409	This study
AMS6450	Lineage1_P1_S20	Single colonies 20, obtained from a population after one passage in YPAD+1 ug/ml Fluconazole	2N	SRR34795930	PRJNA1299409	This study
AMS6451	Lineage1_P1_S21	Single colonies 21, obtained from a population after one passage in YPAD+1 ug/ml Fluconazole	2N	SRR34795929	PRJNA1299409	This study
AMS6478	SC5314+CAP1-NAT C5	SC5314 background carrying WT CAP1-NAT, tansformant C5	2N	SRR34795928	PRJNA1299409	This study
AMS6495	MEC079-9, mutated allele replaced	Clinical isoalte MEC079 (CAP1/CAP1E448*)mutated allele replaced with WT-CAP1	2N	SRR34795926	PRJNA1299409	This study
AMS6496	MEC079-13, mutated allele replaced	Clinical isoalte MEC079 (CAP1/CAP1E448*) mutated allele replaced with WT-CAP1	2N	SRR34795925	PRJNA1299409	This study
AMS6752	CAP1/CAP1Q49* n7	Engineered strain n7 carrying CAP1 Gln49* early stop codon (point mutation from MEC218 and MEC219) in SC5314 background	2N	N.A	N.A	This study
AMS6753	CAP1/CAP1Q49* n9	Engineered strain n9 carrying CAP1 Gln49* early stop codon (point mutation from MEC218 and MEC219) in SC5314 background	2N	N.A	N.A	This study
AMS6754	CAP1/CAP1Q298* L1	Engineered strain L1 carrying CAP1 Gln298* early stop codon (point mutation from MEC218 and MEC219) in SC5314 background	2N	N.A	N.A	This study
AMS6755	CAP1/CAP1Q298* L3	Engineered strain L3 carrying CAP1 Gln298* early stop codon (point mutation from MEC218 and MEC219) in SC5314 background	2N	N.A	N.A	This study
AMS6756	CAP1/CAP1-OE_3	Over-expression of CAP1 : TetO-CAP1/CAP1 3 in SC5314 background	2N	N.A	N.A	This study
AMS6757	CAP1/CAP1-OE_4	Over-expression of CAP1 : TetO-CAP1/CAP1 4 in SC5314 background	2N	N.A	N.A	This study
AMS6758	TetO-CAP1Cys446*-GFP/CAP1 7	Truncated CAP1 (Cys446*) tagged with GFP at C-terminal under a constitutive promter (TetO) 7 in SC5314 background	2N	N.A	N.A	This study
AMS6759	TetO-CAP1Cys446*-GFP/CAP1 16	Truncated CAP1 (Cys446*) tagged with GFP at C-terminal under a constitutive promter (TetO) 16 in SC5314 background	2N	N.A	N.A	This study
AMS6760	TetO-CAP1Glu448*-GFP/CAP1 4GG1	Truncated CAP1 (Glu448*) tagged with GFP at C-terminal under a constitutive promter (TetO) 4GG1 in SC5314 background	2N	N.A	N.A	This study
AMS6761	TetO-CAP1Glu448*-GFP/CAP1 10GG1	Truncated CAP1 (Glu448*) tagged with GFP at C-terminal under a constitutive promter (TetO) 10GG1 in SC5314 background	2N	N.A	N.A	This study
AMS6762	TetO-CAP1-GFP/CAP1 2	Wild-type CAP1 tagged with GFP at C-terminal under a constitutive promter (TetO) 2 in SC5314 background	2N	N.A	N.A	This study
AMS6763	TetO-CAP1-GFP/CAP1 5	Wild-type CAP1 tagged with GFP at C-terminal under a constitutive promter (TetO) 5 in SC5314 background	2N	N.A	N.A	This study
AMS6764	CAP1Cys446*/TetO-CAP1-RFP 5	Wild-type CAP1 tagged with RFP at C-terminal under a constitutive promter (TetO) in evolved CAP1/CAP1 Cys446* background	2N	N.A	N.A	This study
AMS6067	CAP1/CAP1_MDR1-OE_1	Transformation of Sn152 + CaTAR-FRT-TetO-NAT:MDR1_1	2N	SRR24605260	PRJNA973218	Zhou et al 2024
AMS6068	CAP1/CAP1_MDR1-OE_2	Transformation of Sn152 + CaTAR-FRT-TetO-NAT:MDR1_3	2N	SRR34795924	PRJNA1299409	Zhou et al 2024

## Sheet: Primer list
Primer number and name	Sequence (5' to 3')	Description
1045_NAT1p2FLIP_C.a	CTCAGTGATCTCCCAGATGCTT	Reverse primer inside FLIP to screen for FLIP-NAT insertion.
1154_C.aFlpNAT.internal NAT	CTCGACATCATCTGCCCAG	Reverse primer inside NAT to screen for CAP1-NAT insertion.
1176_CaTAR-TetO-NAT_Rev.int.C.a	TCCAACCAGGTGACAATGG	Reverse primer inside CaTar-TetO-NAT to screen for constitutive promoter insertion in front of CAP1.
1177_CaTAR-TetO-NAT_Fwd.int.C.a	TAGCTTCAGCATCACCTGGA	Forward primer inside CaTar-TetO-NAT to screen for constitutive promoter insertion in front of CAP1.
1273_MDR1_qPRC_F	AGTTGCTTGGGGTAGTTCCG	Forward primer inside MDR1 to screen for homozygous deletion of MDR1.
1352_GFP/BFP_Fwd	GTTTTCCCAGTCACGACGT	Forward primer on pUC19 vector to screen for correct assembly and insertion of CAP1-NAT into the pUC19 vector.
1353_GFP/BFP_Rev	CAGGAAACAGCTATGACCATG	Reverse primer on pUC19 vector to screen for correct assembly and insertion of CAP1-NAT into the pUC19 vector.
1574 NAT For	ACTGGATGGCGGCGTTAGTA	Forward primer inside NAT to amplify NAT or screen for FLIP-NAT or CAP1-NAT insertion.
1575 NAT Rev	ATCAAGCTTGCCTCGTCCCC	Reverse primer inside NAT to amplify NAT or screen for FLIP-NAT or CAP1-NAT insertion.
1578 pUC For	ggatcctctagagtcgac	Foward primer for amplification of the pUC19 plasmid backbone.
1579 pUC Rev	ggtaccgagctcgaattc	Reverse primer for amplification of the pUC19 plasmid backbone.
1636_Calb_Nat_probe(end)_Fwd	AGGATCCGGTTGTTTATGTTCG	Forward primer inside NAT to screen for FLIP-NAT and CAP1-NAT integration.
1666_CAP1 FLP & NAT Fwd	AGAAACCAATTAGTTCAATACATTCTACACCAAGAATTAAACAACCATTTTCAACTATCCTTATTCCCATAAAAAGGAAACAGCTATGACCATG	Forward primer used to amplify CAP1-FLIP-NAT and TAR-TetO-NAT-CAP1 transformation fragments.
1667_CAP1 FLP & NAT Rev	TAAATACAAAAAAATAAAGCCAAATAGATGTCAATTGAAATACCGTAAAATAAATTAAACCCACCACTAACTTGATTGTAAAACGACGGCCAG	Reverse primer used to amplify CAP1-FLIP-NAT transformation fragment.
1670_CAP1 5’ Upstream fwd	GGGTTTGCTTTTAGGATCGCT	Forward primer upstream (5') of CAP1 used to screen for FLIP-NAT and CAP1-NAT integration.
1671_CAP1 3’ downstream Rev	GACAAGAGGGAAGGGTCAGT	Reverse primer downstream (3') of CAP1 used to screen for FLIP-NAT and CAP1-NAT integration.
1672_CAP1 Cys* fwd	ACAAACACTCAAATGAAGTGAAATTTGGGA	Forward primer carrying the C446* point mutation used to amplify the CAP1-NAT construct for transformation.
1673_CAP1 Cys* Rev	TCCCAAATTTCACTTCATTTGAGTGTTTGT	Reverse primer carrying the C446* point mutation used to amplify the CAP1-NAT construct for transformation.
1674_CAP1 5’ Upstream F+pUC flank	gaattcgagctcggtaccGGGTTTGCTTTTAGGATCGCT	Forward primer upstream (5') of CAP1 to amplify upstream+gene. Includes a flank to pUC19.
1675_CAP1 rev+ Nat	TACTAACGCCGCCATCCAGTATGTTTTATACTTCGCTCTAG	Reverse primer at the end of CAP1 to amplify upstream+gene. Includes a flank to NAT.
1676_CAP1 3’ downstream F+Nat	GGGGACGAGGCAAGCTTGATTCAAGTTAGTGGTGGGTTTA	Forward primer to amplify downstream (3') of CAP1. Includes a flank to NAT.
1677_CAP1 3’ downstream R+pUC flank	gtcgactctagaggatccGACAAGAGGGAAGGGTCAGT	Reverse primer to amplify downstream (3') of CAP1. Includes a flank to pUC19.
1678_CAP1 inside 3' Fwd	TTTCAATGGTGTGGGAACTGA	Forward primer inside CAP1 to screen for homozygous CAP1 deletion.
1716 MDR1_out_F	AATACCGAGAATGACACAACCT	Forward primer upstream of MDR1 to screen for FLIP-NAT integration.
1720 MDR1 TAR-TetO-NAT Fwd	TTTTATTCCTTAACAATCATATTATAATTTTATATTGCCCCAATAGCAATACATATACTTACATAGAACTTCATAGGAAACAGCTATGACCATG	Forward primer to amplify the MDR1-FLIP-NAT transformation fragment.
1746 cap1 TAR-TetO-NAT Rev	TACGTGAAGTTTCTTGGTATCATCTAGATTTGCTGGTGAGGCAATATCTGAAAAATTTCTTTTAATATCTGTCATcgactatttatatttgtatg	Reverse primer to amplify the TAR-TetO-NAT-CAP1 transformation fragment. Pair with primer 1666.
1747 Cap1-OE-id Fwd	GCAGGATTGTAAACGGTGTGT	Forward primer upstream of CAP1 to screen for integration of TAR-TetO-NAT-CAP1 constitutive promoter.
1748 Cap1-OE-id Rev	CCAGAAAATCGCTACCACCAG	Reverse primer inside of CAP1 to screen for integration of TAR-TetO-NAT-CAP1 constitutive promoter.
2000_MDR1 FLP&NAT Rev	CAGTCCTTTTCTCTTTTTAATTATTGATTAATGTATCTATAACACGATATATCTATAGGAAAACAATGACACCTC TTGTAAAACGACGGCCAG	Reverse primer to amplify the MDR1-FLIP-NAT transformation fragment. Pair with primer 1720.
2001_MDR1-out-Rev	GACTGGCTAAATAAACACAGGC	Forward primer downstream of MDR1 to screen for FLIP-NAT integration.
2020_CAP1 Glu448* F	CACTCAAATGTAGTTAAATTTGGGATAGAA	Forward primer carrying the E448* point mutation used to amplify the CAP1-NAT construct for transformation.
2021_CAP1 Glu448* R	TTCTATCCCAAATTTAACTACATTTGAGTG	Reverse primer carrying the E448* point mutation used to amplify the CAP1-NAT construct for transformation.
2022_CAP1 Gln49* F	TCAAAGAGAACTGCTTAAAATAGAGCTGCTC	Forward primer carrying the Q49* point mutation used to amplify the CAP1-NAT construct for transformation.
2023_CAP1 Gln49* R	GAGCAGCTCTATTTTAAGCAGTTCTCTTTGA	Reverse primer carrying the Q49* point mutation used to amplify the CAP1-NAT construct for transformation.
2070_CAP1 Gln298* F	TCACCGGAATCTCAATAATATACCAATTCT	Forward primer carrying the Q298* point mutation used to amplify the CAP1-NAT construct for transformation.
2071_CAP1 Gln298* R	AGAATTGGTATATTATTGAGATTCCGGTGA	Reverse primer carrying the Q298* point mutation used to amplify the CAP1-NAT construct for transformation.
2018_Cap1-GFP-F	GCTAAATGTTCTGAAAAGGGAGTAGTGATAAATACTGCTGATGTGAATCAATTACTAGAGCGAAGTATAAAACATGGTGGTGGTTCTAAAGGTGAAGAATTATT	Cap1 C-terminal tagging Forwarrd primer amplifying from p2120(GFP-NAT) with a short flank
2019_Cap1-GFP-R	TAAATACAAAAAAATAAAGCCAAATAGATGTCAATTGAAATACCGTAAAATAAATTAAACCCACCACTAACTTGAGTAAAACGACGGCCAGTGAATTC	Cap1 C-terminal tagging Reverse primer amplifying from p2120(GFP-NAT) with a short flank
2041_Cap1 446 Cys*-GFP-R	CAACTCATTACACAACCCATCAATATCAAGTTCAGTATATTTTGGATGTGATGTTATTCTATCCCAAATTTCACTGTAAAACGACGGCCAGTGAATTC	Cap1 446 cys* C-terminal tagging Reverse primer amplifying from p2120(GFP-NAT) with a short flank
2083_Cap1 448 Glu*-GFP-F-without *	TCAAAGACTACAAATAATAATGAAGAAGAAGATAAAGATGAAGTTGTGCCGGCACCTCCACAAACACTCAAATGTAGTGGTGGTGGTTCTAAAGGTGAAGAATTATT	Cap1 448 glu* (don't have *) C-terminal tagging Forwarrd primer amplifying from p2120(GFP-NAT) with a short flank
2062_Cap1 446 Cys*-GFP-F-without *	TCAAAGACTACAAATAATAATGAAGAAGAAGATAAAGATGAAGTTGTGCCGGCACCTCCACAAACACTCAAAGGTGGTGGTTCTAAAGGTGAAGAATTATT	Cap1 446 cys* (don't have *) C-terminal tagging Forwarrd primer amplifying from p2120(GFP-NAT) with a short flank
2075_Cap1_RFP_F	GCTAAATGTTCTGAAAAGGGAGTAGTGATAAATACTGCTGATGTGAATCAATTACTAGAGCGAAGTATAAAACAT GGTGGTGATAACACTGAAGATGTTATT	Cap1 C-terminal tagging Forwarrd primer amplifying from p2261(RFP-NAT) with a short flank
1799_MDR1_F_qPCR	GGTGGATTCTTTGCTAGTCCTT	Fwd primer for MDR1 (cDNA) experssion level
1800_MDR1_R_qPCR	CGGCTAACCCAACTGGTAAA	Rev primer for MDR1 (cDNA) experssion level
1801_TEF1_F_qPCR	AATACCACGTTACCGTCATTGAT	Fwd primer for housekeeping gene TEF1 (cDNA) experssion level
1802_TEF1_R_qPCR	CCAGTGATCATATTCTTGATGAAATC	Rev primer for housekeeping gene TEF1 (cDNA) experssion level
1803_CAP1_F_qPCR	AAGTAACCCAGTGCCCAAAT	Fwd primer for CAP1 (cDNA) experssion level
1804_CAP1_R_qPCR	GAGATTCCGGTGATACCAAGT	Rev primer for CAP1 (cDNA) experssion level
