# Supplementary material for: Recurrent mutations in the stress regulator Cap1 reveal a trade-off between azole resistance and oxidative stress response in Candida albicans
Source: PLoS Biol. 2026 Feb 2;24(2):e3003631. doi: 10.1371/journal.pbio.3003631 (PMC12904577; doi:10.1371/journal.pbio.3003631)
Supplement: S2 Data — (XLSX) [file pbio.3003631.s009.xlsx]

## Sheet: S2_Data
SAMPLE	CHROM	POS	REF	ALT	AF	Type	Impact	Gene	BP	AA	References
P78042	Ca21chr3_C_albicans_SC5314	479111	T	C	0.387097	missense_variant	MODERATE	CAP1	c.98T>C	p.Val33Ala	Hirakawa, M.P. et al., 2015
MEC218	Ca21chr3_C_albicans_SC5314	479158	C	T	0.5	stop_gained	HIGH	CAP1	c.145C>T	p.Gln49*	Scott, N.E. et al., 2025
MEC219	Ca21chr3_C_albicans_SC5314	479158	C	T	0.428571	stop_gained	HIGH	CAP1	c.145C>T	p.Gln49*	Scott, N.E. et al., 2025
P57072	Ca21chr3_C_albicans_SC5314	479167	G	A	0.4	missense_variant	MODERATE	CAP1	c.154G>A	p.Ala52Thr	Hirakawa, M.P. et al., 2015
MEC323	Ca21chr3_C_albicans_SC5314	479179	G	A	0.466667	missense_variant	MODERATE	CAP1	c.166G>A	p.Ala56Thr	Scott, N.E. et al., 2025
CEC3615	Ca21chr3_C_albicans_SC5314	479179	G	A	0.714286	missense_variant	MODERATE	CAP1	c.166G>A	p.Ala56Thr	Ropars, J. et al., 2018.
CEC3559	Ca21chr3_C_albicans_SC5314	479179	G	A	0.0606061	missense_variant	MODERATE	CAP1	c.166G>A	p.Ala56Thr	Ropars, J. et al., 2018.
CEC4481	Ca21chr3_C_albicans_SC5314	479185	C	T	0.552632	missense_variant	MODERATE	CAP1	c.172C>T	p.Arg58Cys	Ropars, J. et al., 2018.
CEC3531	Ca21chr3_C_albicans_SC5314	479230	A	G	0.529412	missense_variant	MODERATE	CAP1	c.217A>G	p.Arg73Gly	Ropars, J. et al., 2018.
CEC3664	Ca21chr3_C_albicans_SC5314	479290	G	A	0.44	missense_variant	MODERATE	CAP1	c.277G>A	p.Val93Ile	Ropars, J. et al., 2018.
CEC3548	Ca21chr3_C_albicans_SC5314	479369	G	A	0.5	missense_variant	MODERATE	CAP1	c.356G>A	p.Gly119Asp	Ropars, J. et al., 2018.
MEC267	Ca21chr3_C_albicans_SC5314	479495	C	T	0.577778	missense_variant	MODERATE	CAP1	c.482C>T	p.Ser161Leu	Scott, N.E. et al., 2025
MEC268	Ca21chr3_C_albicans_SC5314	479495	C	T	0.314286	missense_variant	MODERATE	CAP1	c.482C>T	p.Ser161Leu	Scott, N.E. et al., 2025
MEC274	Ca21chr3_C_albicans_SC5314	479495	C	T	0.428571	missense_variant	MODERATE	CAP1	c.482C>T	p.Ser161Leu	Scott, N.E. et al., 2025
MEC280	Ca21chr3_C_albicans_SC5314	479495	C	T	0.456522	missense_variant	MODERATE	CAP1	c.482C>T	p.Ser161Leu	Scott, N.E. et al., 2025
CEC3663	Ca21chr3_C_albicans_SC5314	479495	C	T	0.571429	missense_variant	MODERATE	CAP1	c.482C>T	p.Ser161Leu	Ropars, J. et al., 2018.
CEC4498	Ca21chr3_C_albicans_SC5314	479528	C	T	0.56	missense_variant	MODERATE	CAP1	c.515C>T	p.Pro172Leu	Ropars, J. et al., 2018.
CEC3659	Ca21chr3_C_albicans_SC5314	479561	A	AT	0.666667	frameshift_variant	HIGH	CAP1	c.548_549insT	p.Gln184fs	Ropars, J. et al., 2018.
MEC079	Ca21chr3_C_albicans_SC5314	479562	C	CCAGCAT	0.592593	disruptive_inframe_insertion	MODERATE	CAP1	c.551_552insGCATCA	p.Gln184_His185insHisGln	Scott, N.E. et al., 2025
MEC276	Ca21chr3_C_albicans_SC5314	479562	C	CCAGCAT	0.666667	disruptive_inframe_insertion	MODERATE	CAP1	c.551_552insGCATCA	p.Gln184_His185insHisGln	Scott, N.E. et al., 2025
MEC297	Ca21chr3_C_albicans_SC5314	479562	C	CCAGCAT	1	disruptive_inframe_insertion	MODERATE	CAP1	c.551_552insGCATCA	p.Gln184_His185insHisGln	Scott, N.E. et al., 2025
P75016	Ca21chr3_C_albicans_SC5314	479562	C	CCAGCAT	0.580645	disruptive_inframe_insertion	MODERATE	CAP1	c.551_552insGCATCA	p.Gln184_His185insHisGln	Hirakawa, M.P. et al., 2015
P87	Ca21chr3_C_albicans_SC5314	479562	C	CCAGCAT	0.472222	disruptive_inframe_insertion	MODERATE	CAP1	c.551_552insGCATCA	p.Gln184_His185insHisGln	Hirakawa, M.P. et al., 2015
CEC3676	Ca21chr3_C_albicans_SC5314	479562	C	CCAGCAT	0.263158	disruptive_inframe_insertion	MODERATE	CAP1	c.551_552insGCATCA	p.Gln184_His185insHisGln	Ropars, J. et al., 2018
CEC3532	Ca21chr3_C_albicans_SC5314	479562	C	CCAGCAT	0.545455	disruptive_inframe_insertion	MODERATE	CAP1	c.551_552insGCATCA	p.Gln184_His185insHisGln	Ropars, J. et al., 2018.
CEC3530	Ca21chr3_C_albicans_SC5314	479562	C	CCAGCAT	0.304348	disruptive_inframe_insertion	MODERATE	CAP1	c.551_552insGCATCA	p.Gln184_His185insHisGln	Ropars, J. et al., 2018.
CEC2023	Ca21chr3_C_albicans_SC5314	479562	C	CCAGCAT	0.580645	disruptive_inframe_insertion	MODERATE	CAP1	c.551_552insGCATCA	p.Gln184_His185insHisGln	Ropars, J. et al., 2018.
CEC3686	Ca21chr3_C_albicans_SC5314	479562	C	CCAGCAT	0.482759	disruptive_inframe_insertion	MODERATE	CAP1	c.551_552insGCATCA	p.Gln184_His185insHisGln	Ropars, J. et al., 2018.
CEC3683	Ca21chr3_C_albicans_SC5314	479562	C	CCAGCAT	1	disruptive_inframe_insertion	MODERATE	CAP1	c.551_552insGCATCA	p.Gln184_His185insHisGln	Ropars, J. et al., 2018.
CEC3685	Ca21chr3_C_albicans_SC5314	479562	C	CCAGCAT	0.482759	disruptive_inframe_insertion	MODERATE	CAP1	c.551_552insGCATCA	p.Gln184_His185insHisGln	Ropars, J. et al., 2018.
CEC3622	Ca21chr3_C_albicans_SC5314	479562	C	CCAGCAT	0.419355	disruptive_inframe_insertion	MODERATE	CAP1	c.551_552insGCATCA	p.Gln184_His185insHisGln	Ropars, J. et al., 2018.
CEC3619	Ca21chr3_C_albicans_SC5314	479562	C	CCAGCAT	0.6	disruptive_inframe_insertion	MODERATE	CAP1	c.551_552insGCATCA	p.Gln184_His185insHisGln	Ropars, J. et al., 2018.
CEC3634	Ca21chr3_C_albicans_SC5314	479562	C	CCAGCAT	0.457143	disruptive_inframe_insertion	MODERATE	CAP1	c.551_552insGCATCA	p.Gln184_His185insHisGln	Ropars, J. et al., 2018.
CEC4497	Ca21chr3_C_albicans_SC5314	479562	C	CCAGCAT	0.653846	disruptive_inframe_insertion	MODERATE	CAP1	c.551_552insGCATCA	p.Gln184_His185insHisGln	Ropars, J. et al., 2018.
CEC4498	Ca21chr3_C_albicans_SC5314	479562	C	CCAGCATCAA	0.541667	disruptive_inframe_insertion	MODERATE	CAP1	c.551_552insGCATCAACA	p.Gln184_His185insHisGlnGln	Ropars, J. et al., 2018.
CEC3659	Ca21chr3_C_albicans_SC5314	479562	C	CAGCAT	0.666667	frameshift_variant	HIGH	CAP1	c.549_550insAGCAT	p.Gln184fs	Ropars, J. et al., 2018.
CEC3668	Ca21chr3_C_albicans_SC5314	479562	C	CCAGCATCAA	0.346154	disruptive_inframe_insertion	MODERATE	CAP1	c.551_552insGCATCAACA	p.Gln184_His185insHisGlnGln	Ropars, J. et al., 2018.
CEC4486	Ca21chr3_C_albicans_SC5314	479562	C	CCAGCATCAA	0.464286	disruptive_inframe_insertion	MODERATE	CAP1	c.551_552insGCATCAACA	p.Gln184_His185insHisGlnGln	Ropars, J. et al., 2018.
CEC3602	Ca21chr3_C_albicans_SC5314	479562	C	CCAGCAT	0.555556	disruptive_inframe_insertion	MODERATE	CAP1	c.551_552insGCATCA	p.Gln184_His185insHisGln	Ropars, J. et al., 2018.
CEC3707	Ca21chr3_C_albicans_SC5314	479562	C	CCAGCATCAA	0.44	disruptive_inframe_insertion	MODERATE	CAP1	c.551_552insGCATCAACA	p.Gln184_His185insHisGlnGln	Ropars, J. et al., 2018.
CEC4261	Ca21chr3_C_albicans_SC5314	479562	C	CCAGCATCAA	0.5625	disruptive_inframe_insertion	MODERATE	CAP1	c.551_552insGCATCAACA	p.Gln184_His185insHisGlnGln	Ropars, J. et al., 2018.
CEC4254	Ca21chr3_C_albicans_SC5314	479562	C	CCAGCAT	0.5	disruptive_inframe_insertion	MODERATE	CAP1	c.551_552insGCATCA	p.Gln184_His185insHisGln	Ropars, J. et al., 2018.
CEC3610	Ca21chr3_C_albicans_SC5314	479562	C	CCAGCAT	0.473684	disruptive_inframe_insertion	MODERATE	CAP1	c.551_552insGCATCA	p.Gln184_His185insHisGln	Ropars, J. et al., 2018.
CEC3611	Ca21chr3_C_albicans_SC5314	479562	C	CCAGCAT	0.235294	disruptive_inframe_insertion	MODERATE	CAP1	c.551_552insGCATCA	p.Gln184_His185insHisGln	Ropars, J. et al., 2018.
CEC3607	Ca21chr3_C_albicans_SC5314	479562	C	CCAGCAT	1	disruptive_inframe_insertion	MODERATE	CAP1	c.551_552insGCATCA	p.Gln184_His185insHisGln	Ropars, J. et al., 2018.
CEC3708	Ca21chr3_C_albicans_SC5314	479562	C	CCAGCAT	0.64	disruptive_inframe_insertion	MODERATE	CAP1	c.551_552insGCATCA	p.Gln184_His185insHisGln	Ropars, J. et al., 2018.
CEC3712	Ca21chr3_C_albicans_SC5314	479562	C	CCAGCATCAA	0.333333	disruptive_inframe_insertion	MODERATE	CAP1	c.551_552insGCATCAACA	p.Gln184_His185insHisGlnGln	Ropars, J. et al., 2018.
CEC3716	Ca21chr3_C_albicans_SC5314	479562	C	CCAGCAT	0.444444	disruptive_inframe_insertion	MODERATE	CAP1	c.551_552insGCATCA	p.Gln184_His185insHisGln	Ropars, J. et al., 2018.
CEC3541	Ca21chr3_C_albicans_SC5314	479562	C	CCAGCAT	0.40625	disruptive_inframe_insertion	MODERATE	CAP1	c.551_552insGCATCA	p.Gln184_His185insHisGln	Ropars, J. et al., 2018.
CEC3537	Ca21chr3_C_albicans_SC5314	479562	C	CCAGCAT	0.62069	disruptive_inframe_insertion	MODERATE	CAP1	c.551_552insGCATCA	p.Gln184_His185insHisGln	Ropars, J. et al., 2018.
CEC3536	Ca21chr3_C_albicans_SC5314	479562	C	CCAGCAT	0.5	disruptive_inframe_insertion	MODERATE	CAP1	c.551_552insGCATCA	p.Gln184_His185insHisGln	Ropars, J. et al., 2018.
CEC3535	Ca21chr3_C_albicans_SC5314	479562	C	CCAGCAT	0.5	disruptive_inframe_insertion	MODERATE	CAP1	c.551_552insGCATCA	p.Gln184_His185insHisGln	Ropars, J. et al., 2018.
CEC3533	Ca21chr3_C_albicans_SC5314	479562	C	CCAGCATCAA	0.272727	disruptive_inframe_insertion	MODERATE	CAP1	c.551_552insGCATCAACA	p.Gln184_His185insHisGlnGln	Ropars, J. et al., 2018.
CEC704	Ca21chr3_C_albicans_SC5314	479562	C	CCAGCAT	0.434783	disruptive_inframe_insertion	MODERATE	CAP1	c.551_552insGCATCA	p.Gln184_His185insHisGln	Ropars, J. et al., 2018.
CEC708	Ca21chr3_C_albicans_SC5314	479562	C	CCAGCAT	0.428571	disruptive_inframe_insertion	MODERATE	CAP1	c.551_552insGCATCA	p.Gln184_His185insHisGln	Ropars, J. et al., 2018.
CEC711	Ca21chr3_C_albicans_SC5314	479562	C	CCAGCAT	1	disruptive_inframe_insertion	MODERATE	CAP1	c.551_552insGCATCA	p.Gln184_His185insHisGln	Ropars, J. et al., 2018.
CEC712	Ca21chr3_C_albicans_SC5314	479562	C	CCAGCAT	0.294118	disruptive_inframe_insertion	MODERATE	CAP1	c.551_552insGCATCA	p.Gln184_His185insHisGln	Ropars, J. et al., 2018.
CEC716	Ca21chr3_C_albicans_SC5314	479562	C	CCAGCAT	0.62069	disruptive_inframe_insertion	MODERATE	CAP1	c.551_552insGCATCA	p.Gln184_His185insHisGln	Ropars, J. et al., 2018.
CEC3680	Ca21chr3_C_albicans_SC5314	479562	C	CCAGCAT	0.551724	disruptive_inframe_insertion	MODERATE	CAP1	c.551_552insGCATCA	p.Gln184_His185insHisGln	Ropars, J. et al., 2018.
CEC3551	Ca21chr3_C_albicans_SC5314	479562	C	CCAGCAT	0.444444	disruptive_inframe_insertion	MODERATE	CAP1	c.551_552insGCATCA	p.Gln184_His185insHisGln	Ropars, J. et al., 2018.
CEC3556	Ca21chr3_C_albicans_SC5314	479562	C	CCAGCAT	0.7	disruptive_inframe_insertion	MODERATE	CAP1	c.551_552insGCATCA	p.Gln184_His185insHisGln	Ropars, J. et al., 2018.
CEC3559	Ca21chr3_C_albicans_SC5314	479562	C	CCAGCATCAA	0.315789	disruptive_inframe_insertion	MODERATE	CAP1	c.551_552insGCATCAACA	p.Gln184_His185insHisGlnGln	Ropars, J. et al., 2018.
CEC5026	Ca21chr3_C_albicans_SC5314	479562	C	CCAGCATCAA	0.393939	disruptive_inframe_insertion	MODERATE	CAP1	c.551_552insGCATCAACA	p.Gln184_His185insHisGlnGln	Ropars, J. et al., 2018.
CEC2018	Ca21chr3_C_albicans_SC5314	479562	C	CCAGCATCAA	0.166667	disruptive_inframe_insertion	MODERATE	CAP1	c.551_552insGCATCAACA	p.Gln184_His185insHisGlnGln	Ropars, J. et al., 2018.
CEC2019	Ca21chr3_C_albicans_SC5314	479562	C	CCAGCAT	0.535714	disruptive_inframe_insertion	MODERATE	CAP1	c.551_552insGCATCA	p.Gln184_His185insHisGln	Ropars, J. et al., 2018.
CEC1492	Ca21chr3_C_albicans_SC5314	479562	C	CCAGCAT	0.625	disruptive_inframe_insertion	MODERATE	CAP1	c.551_552insGCATCA	p.Gln184_His185insHisGln	Ropars, J. et al., 2018.
CEC3675	Ca21chr3_C_albicans_SC5314	479562	C	CCAGCAT	0.384615	disruptive_inframe_insertion	MODERATE	CAP1	c.551_552insGCATCA	p.Gln184_His185insHisGln	Ropars, J. et al., 2018.
CEC3674	Ca21chr3_C_albicans_SC5314	479562	C	CCAGCAT	0.611111	disruptive_inframe_insertion	MODERATE	CAP1	c.551_552insGCATCA	p.Gln184_His185insHisGln	Ropars, J. et al., 2018.
MEC309	Ca21chr3_C_albicans_SC5314	479687	C	T	0.428571	missense_variant	MODERATE	CAP1	c.674C>T	p.Ser225Phe	Scott, N.E. et al., 2025
Ca529L	Ca21chr3_C_albicans_SC5314	479734	G	A	0.35	missense_variant	MODERATE	CAP1	c.721G>A	p.Asp241Asn	Hirakawa, M.P. et al., 2015
CEC3664	Ca21chr3_C_albicans_SC5314	479734	G	A	0.482759	missense_variant	MODERATE	CAP1	c.721G>A	p.Asp241Asn	Ropars, J. et al., 2018.
CEC3600	Ca21chr3_C_albicans_SC5314	479734	G	A	0.538462	missense_variant	MODERATE	CAP1	c.721G>A	p.Asp241Asn	Ropars, J. et al., 2018.
CEC3550	Ca21chr3_C_albicans_SC5314	479734	G	A	0.575758	missense_variant	MODERATE	CAP1	c.721G>A	p.Asp241Asn	Ropars, J. et al., 2018.
MEC247	Ca21chr3_C_albicans_SC5314	479845	G	A	0.365854	missense_variant	MODERATE	CAP1	c.832G>A	p.Ala278Thr	Scott, N.E. et al., 2025
MEC250	Ca21chr3_C_albicans_SC5314	479845	G	A	0.4	missense_variant	MODERATE	CAP1	c.832G>A	p.Ala278Thr	Scott, N.E. et al., 2025
MEC218	Ca21chr3_C_albicans_SC5314	479905	C	T	0.407407	stop_gained	HIGH	CAP1	c.892C>T	p.Gln298*	Scott, N.E. et al., 2025
MEC219	Ca21chr3_C_albicans_SC5314	479905	C	T	0.470588	stop_gained	HIGH	CAP1	c.892C>T	p.Gln298*	Scott, N.E. et al., 2025
MEC276	Ca21chr3_C_albicans_SC5314	479944	C	T	0.477273	missense_variant	MODERATE	CAP1	c.931C>T	p.Pro311Ser	Scott, N.E. et al., 2025
P75016	Ca21chr3_C_albicans_SC5314	479944	C	T	0.666667	missense_variant	MODERATE	CAP1	c.931C>T	p.Pro311Ser	Hirakawa, M.P. et al., 2015
P87	Ca21chr3_C_albicans_SC5314	479944	C	T	0.581395	missense_variant	MODERATE	CAP1	c.931C>T	p.Pro311Ser	Hirakawa, M.P. et al., 2015
CEC3676	Ca21chr3_C_albicans_SC5314	479944	C	T	0.56	missense_variant	MODERATE	CAP1	c.931C>T	p.Pro311Ser	Ropars, J. et al., 2018.
CEC3532	Ca21chr3_C_albicans_SC5314	479944	C	T	0.4	missense_variant	MODERATE	CAP1	c.931C>T	p.Pro311Ser	Ropars, J. et al., 2018.
CEC3530	Ca21chr3_C_albicans_SC5314	479944	C	T	0.361111	missense_variant	MODERATE	CAP1	c.931C>T	p.Pro311Ser	Ropars, J. et al., 2018.
CEC2023	Ca21chr3_C_albicans_SC5314	479944	C	T	0.577778	missense_variant	MODERATE	CAP1	c.931C>T	p.Pro311Ser	Ropars, J. et al., 2018.
CEC3683	Ca21chr3_C_albicans_SC5314	479944	C	T	1	missense_variant	MODERATE	CAP1	c.931C>T	p.Pro311Ser	Ropars, J. et al., 2018.
CEC3622	Ca21chr3_C_albicans_SC5314	479944	C	T	0.484848	missense_variant	MODERATE	CAP1	c.931C>T	p.Pro311Ser	Ropars, J. et al., 2018.
CEC3634	Ca21chr3_C_albicans_SC5314	479944	C	T	0.551724	missense_variant	MODERATE	CAP1	c.931C>T	p.Pro311Ser	Ropars, J. et al., 2018.
CEC4497	Ca21chr3_C_albicans_SC5314	479944	C	T	0.515152	missense_variant	MODERATE	CAP1	c.931C>T	p.Pro311Ser	Ropars, J. et al., 2018.
CEC3659	Ca21chr3_C_albicans_SC5314	479944	C	T	0.444444	missense_variant	MODERATE	CAP1	c.931C>T	p.Pro311Ser	Ropars, J. et al., 2018.
CEC3602	Ca21chr3_C_albicans_SC5314	479944	C	T	0.47619	missense_variant	MODERATE	CAP1	c.931C>T	p.Pro311Ser	Ropars, J. et al., 2018.
CEC3610	Ca21chr3_C_albicans_SC5314	479944	C	T	0.540541	missense_variant	MODERATE	CAP1	c.931C>T	p.Pro311Ser	Ropars, J. et al., 2018.
CEC3611	Ca21chr3_C_albicans_SC5314	479944	C	T	0.333333	missense_variant	MODERATE	CAP1	c.931C>T	p.Pro311Ser	Ropars, J. et al., 2018.
CEC3607	Ca21chr3_C_albicans_SC5314	479944	C	T	1	missense_variant	MODERATE	CAP1	c.931C>T	p.Pro311Ser	Ropars, J. et al., 2018.
CEC3716	Ca21chr3_C_albicans_SC5314	479944	C	T	0.45	missense_variant	MODERATE	CAP1	c.931C>T	p.Pro311Ser	Ropars, J. et al., 2018.
CEC3541	Ca21chr3_C_albicans_SC5314	479944	C	T	0.657895	missense_variant	MODERATE	CAP1	c.931C>T	p.Pro311Ser	Ropars, J. et al., 2018.
CEC3536	Ca21chr3_C_albicans_SC5314	479944	C	T	0.555556	missense_variant	MODERATE	CAP1	c.931C>T	p.Pro311Ser	Ropars, J. et al., 2018.
CEC3535	Ca21chr3_C_albicans_SC5314	479944	C	T	0.454545	missense_variant	MODERATE	CAP1	c.931C>T	p.Pro311Ser	Ropars, J. et al., 2018.
CEC704	Ca21chr3_C_albicans_SC5314	479944	C	T	0.705882	missense_variant	MODERATE	CAP1	c.931C>T	p.Pro311Ser	Ropars, J. et al., 2018.
CEC708	Ca21chr3_C_albicans_SC5314	479944	C	T	0.521739	missense_variant	MODERATE	CAP1	c.931C>T	p.Pro311Ser	Ropars, J. et al., 2018.
CEC711	Ca21chr3_C_albicans_SC5314	479944	C	T	1	missense_variant	MODERATE	CAP1	c.931C>T	p.Pro311Ser	Ropars, J. et al., 2018.
CEC712	Ca21chr3_C_albicans_SC5314	479944	C	T	0.487179	missense_variant	MODERATE	CAP1	c.931C>T	p.Pro311Ser	Ropars, J. et al., 2018.
CEC3551	Ca21chr3_C_albicans_SC5314	479944	C	T	0.703704	missense_variant	MODERATE	CAP1	c.931C>T	p.Pro311Ser	Ropars, J. et al., 2018.
CEC3556	Ca21chr3_C_albicans_SC5314	479944	C	T	0.47619	missense_variant	MODERATE	CAP1	c.931C>T	p.Pro311Ser	Ropars, J. et al., 2018.
CEC3559	Ca21chr3_C_albicans_SC5314	479944	C	T	0.428571	missense_variant	MODERATE	CAP1	c.931C>T	p.Pro311Ser	Ropars, J. et al., 2018.
CEC1492	Ca21chr3_C_albicans_SC5314	479944	C	T	0.586207	missense_variant	MODERATE	CAP1	c.931C>T	p.Pro311Ser	Ropars, J. et al., 2018.
CEC3675	Ca21chr3_C_albicans_SC5314	479944	C	T	0.645161	missense_variant	MODERATE	CAP1	c.931C>T	p.Pro311Ser	Ropars, J. et al., 2018.
CEC3674	Ca21chr3_C_albicans_SC5314	479944	C	T	0.363636	missense_variant	MODERATE	CAP1	c.931C>T	p.Pro311Ser	Ropars, J. et al., 2018.
MEC098	Ca21chr3_C_albicans_SC5314	479986	G	A	0.62	missense_variant	MODERATE	CAP1	c.973G>A	p.Asp325Asn	Scott, N.E. et al., 2025
MEC099	Ca21chr3_C_albicans_SC5314	479986	G	A	0.375	missense_variant	MODERATE	CAP1	c.973G>A	p.Asp325Asn	Scott, N.E. et al., 2025
MEC100	Ca21chr3_C_albicans_SC5314	479986	G	A	0.512821	missense_variant	MODERATE	CAP1	c.973G>A	p.Asp325Asn	Scott, N.E. et al., 2025
MEC102	Ca21chr3_C_albicans_SC5314	479986	G	A	0.4	missense_variant	MODERATE	CAP1	c.973G>A	p.Asp325Asn	Scott, N.E. et al., 2025
MEC278	Ca21chr3_C_albicans_SC5314	479986	G	A	0.590909	missense_variant	MODERATE	CAP1	c.973G>A	p.Asp325Asn	Scott, N.E. et al., 2025
MEC292	Ca21chr3_C_albicans_SC5314	479986	G	A	0.6	missense_variant	MODERATE	CAP1	c.973G>A	p.Asp325Asn	Scott, N.E. et al., 2025
CEC3555	Ca21chr3_C_albicans_SC5314	479986	G	A	0.642857	missense_variant	MODERATE	CAP1	c.973G>A	p.Asp325Asn	Ropars, J. et al., 2018.
CEC4498	Ca21chr3_C_albicans_SC5314	480025	C	T	0.482759	missense_variant	MODERATE	CAP1	c.1012C>T	p.Leu338Phe	Ropars, J. et al., 2018.
CEC3668	Ca21chr3_C_albicans_SC5314	480025	C	T	0.475	missense_variant	MODERATE	CAP1	c.1012C>T	p.Leu338Phe	Ropars, J. et al., 2018.
CEC4486	Ca21chr3_C_albicans_SC5314	480025	C	T	0.48	missense_variant	MODERATE	CAP1	c.1012C>T	p.Leu338Phe	Ropars, J. et al., 2018.
CEC3707	Ca21chr3_C_albicans_SC5314	480025	C	T	0.2	missense_variant	MODERATE	CAP1	c.1012C>T	p.Leu338Phe	Ropars, J. et al., 2018.
CEC4261	Ca21chr3_C_albicans_SC5314	480025	C	T	0.62963	missense_variant	MODERATE	CAP1	c.1012C>T	p.Leu338Phe	Ropars, J. et al., 2018.
CEC3712	Ca21chr3_C_albicans_SC5314	480025	C	T	0.592593	missense_variant	MODERATE	CAP1	c.1012C>T	p.Leu338Phe	Ropars, J. et al., 2018.
CEC3533	Ca21chr3_C_albicans_SC5314	480025	C	T	0.409091	missense_variant	MODERATE	CAP1	c.1012C>T	p.Leu338Phe	Ropars, J. et al., 2018.
CEC5026	Ca21chr3_C_albicans_SC5314	480025	C	T	0.5	missense_variant	MODERATE	CAP1	c.1012C>T	p.Leu338Phe	Ropars, J. et al., 2018.
CEC2018	Ca21chr3_C_albicans_SC5314	480025	C	T	0.4	missense_variant	MODERATE	CAP1	c.1012C>T	p.Leu338Phe	Ropars, J. et al., 2018.
CEC4107	Ca21chr3_C_albicans_SC5314	480056	C	T	0.684211	missense_variant	MODERATE	CAP1	c.1043C>T	p.Ala348Val	Ropars, J. et al., 2018.
MEC079	Ca21chr3_C_albicans_SC5314	480181	G	A	1	missense_variant	MODERATE	CAP1	c.1168G>A	p.Ala390Thr	Scott, N.E. et al., 2025
MEC297	Ca21chr3_C_albicans_SC5314	480181	G	A	1	missense_variant	MODERATE	CAP1	c.1168G>A	p.Ala390Thr	Scott, N.E. et al., 2025
CEC4879	Ca21chr3_C_albicans_SC5314	480181	G	A	1	missense_variant	MODERATE	CAP1	c.1168G>A	p.Ala390Thr	Ropars, J. et al., 2018.
CEC4878	Ca21chr3_C_albicans_SC5314	480181	G	A	1	missense_variant	MODERATE	CAP1	c.1168G>A	p.Ala390Thr	Ropars, J. et al., 2018.
CEC3686	Ca21chr3_C_albicans_SC5314	480181	G	A	0.465116	missense_variant	MODERATE	CAP1	c.1168G>A	p.Ala390Thr	Ropars, J. et al., 2018.
CEC3685	Ca21chr3_C_albicans_SC5314	480181	G	A	0.586207	missense_variant	MODERATE	CAP1	c.1168G>A	p.Ala390Thr	Ropars, J. et al., 2018.
CEC4858	Ca21chr3_C_albicans_SC5314	480181	G	A	1	missense_variant	MODERATE	CAP1	c.1168G>A	p.Ala390Thr	Ropars, J. et al., 2018.
CEC4857	Ca21chr3_C_albicans_SC5314	480181	G	A	1	missense_variant	MODERATE	CAP1	c.1168G>A	p.Ala390Thr	Ropars, J. et al., 2018.
CEC4860	Ca21chr3_C_albicans_SC5314	480181	G	A	1	missense_variant	MODERATE	CAP1	c.1168G>A	p.Ala390Thr	Ropars, J. et al., 2018.
CEC4859	Ca21chr3_C_albicans_SC5314	480181	G	A	1	missense_variant	MODERATE	CAP1	c.1168G>A	p.Ala390Thr	Ropars, J. et al., 2018.
CEC4864	Ca21chr3_C_albicans_SC5314	480181	G	A	1	missense_variant	MODERATE	CAP1	c.1168G>A	p.Ala390Thr	Ropars, J. et al., 2018.
CEC4861	Ca21chr3_C_albicans_SC5314	480181	G	A	1	missense_variant	MODERATE	CAP1	c.1168G>A	p.Ala390Thr	Ropars, J. et al., 2018.
CEC4877	Ca21chr3_C_albicans_SC5314	480181	G	A	1	missense_variant	MODERATE	CAP1	c.1168G>A	p.Ala390Thr	Ropars, J. et al., 2018.
CEC4865	Ca21chr3_C_albicans_SC5314	480181	G	A	1	missense_variant	MODERATE	CAP1	c.1168G>A	p.Ala390Thr	Ropars, J. et al., 2018.
CEC3619	Ca21chr3_C_albicans_SC5314	480181	G	A	0.574468	missense_variant	MODERATE	CAP1	c.1168G>A	p.Ala390Thr	Ropars, J. et al., 2018.
CEC4855	Ca21chr3_C_albicans_SC5314	480181	G	A	1	missense_variant	MODERATE	CAP1	c.1168G>A	p.Ala390Thr	Ropars, J. et al., 2018.
CEC4856	Ca21chr3_C_albicans_SC5314	480181	G	A	1	missense_variant	MODERATE	CAP1	c.1168G>A	p.Ala390Thr	Ropars, J. et al., 2018.
CEC4854	Ca21chr3_C_albicans_SC5314	480181	G	A	1	missense_variant	MODERATE	CAP1	c.1168G>A	p.Ala390Thr	Ropars, J. et al., 2018.
CEC4254	Ca21chr3_C_albicans_SC5314	480181	G	A	0.444444	missense_variant	MODERATE	CAP1	c.1168G>A	p.Ala390Thr	Ropars, J. et al., 2018.
CEC3708	Ca21chr3_C_albicans_SC5314	480181	G	A	0.542857	missense_variant	MODERATE	CAP1	c.1168G>A	p.Ala390Thr	Ropars, J. et al., 2018.
CEC4104	Ca21chr3_C_albicans_SC5314	480181	G	A	1	missense_variant	MODERATE	CAP1	c.1168G>A	p.Ala390Thr	Ropars, J. et al., 2018.
CEC4103	Ca21chr3_C_albicans_SC5314	480181	G	A	1	missense_variant	MODERATE	CAP1	c.1168G>A	p.Ala390Thr	Ropars, J. et al., 2018.
CEC3537	Ca21chr3_C_albicans_SC5314	480181	G	A	0.75	missense_variant	MODERATE	CAP1	c.1168G>A	p.Ala390Thr	Ropars, J. et al., 2018.
CEC5027	Ca21chr3_C_albicans_SC5314	480181	G	A	1	missense_variant	MODERATE	CAP1	c.1168G>A	p.Ala390Thr	Ropars, J. et al., 2018.
CEC5028	Ca21chr3_C_albicans_SC5314	480181	G	A	1	missense_variant	MODERATE	CAP1	c.1168G>A	p.Ala390Thr	Ropars, J. et al., 2018.
CEC5029	Ca21chr3_C_albicans_SC5314	480181	G	A	1	missense_variant	MODERATE	CAP1	c.1168G>A	p.Ala390Thr	Ropars, J. et al., 2018.
CEC5030	Ca21chr3_C_albicans_SC5314	480181	G	A	1	missense_variant	MODERATE	CAP1	c.1168G>A	p.Ala390Thr	Ropars, J. et al., 2018.
CEC716	Ca21chr3_C_albicans_SC5314	480181	G	A	0.585366	missense_variant	MODERATE	CAP1	c.1168G>A	p.Ala390Thr	Ropars, J. et al., 2018.
CEC3680	Ca21chr3_C_albicans_SC5314	480181	G	A	0.551724	missense_variant	MODERATE	CAP1	c.1168G>A	p.Ala390Thr	Ropars, J. et al., 2018.
CEC5025	Ca21chr3_C_albicans_SC5314	480181	G	A	1	missense_variant	MODERATE	CAP1	c.1168G>A	p.Ala390Thr	Ropars, J. et al., 2018.
CEC5024	Ca21chr3_C_albicans_SC5314	480181	G	A	1	missense_variant	MODERATE	CAP1	c.1168G>A	p.Ala390Thr	Ropars, J. et al., 2018.
CEC5023	Ca21chr3_C_albicans_SC5314	480181	G	A	1	missense_variant	MODERATE	CAP1	c.1168G>A	p.Ala390Thr	Ropars, J. et al., 2018.
CEC5022	Ca21chr3_C_albicans_SC5314	480181	G	A	1	missense_variant	MODERATE	CAP1	c.1168G>A	p.Ala390Thr	Ropars, J. et al., 2018.
CEC5021	Ca21chr3_C_albicans_SC5314	480181	G	A	1	missense_variant	MODERATE	CAP1	c.1168G>A	p.Ala390Thr	Ropars, J. et al., 2018.
CEC5020	Ca21chr3_C_albicans_SC5314	480181	G	A	1	missense_variant	MODERATE	CAP1	c.1168G>A	p.Ala390Thr	Ropars, J. et al., 2018.
CEC5019	Ca21chr3_C_albicans_SC5314	480181	G	A	1	missense_variant	MODERATE	CAP1	c.1168G>A	p.Ala390Thr	Ropars, J. et al., 2018.
CEC2019	Ca21chr3_C_albicans_SC5314	480181	G	A	0.451613	missense_variant	MODERATE	CAP1	c.1168G>A	p.Ala390Thr	Ropars, J. et al., 2018.
CEC4943	Ca21chr3_C_albicans_SC5314	480181	G	A	1	missense_variant	MODERATE	CAP1	c.1168G>A	p.Ala390Thr	Ropars, J. et al., 2018.
CEC4944	Ca21chr3_C_albicans_SC5314	480181	G	A	1	missense_variant	MODERATE	CAP1	c.1168G>A	p.Ala390Thr	Ropars, J. et al., 2018.
CEC4884	Ca21chr3_C_albicans_SC5314	480181	G	A	1	missense_variant	MODERATE	CAP1	c.1168G>A	p.Ala390Thr	Ropars, J. et al., 2018.
CEC4881	Ca21chr3_C_albicans_SC5314	480181	G	A	1	missense_variant	MODERATE	CAP1	c.1168G>A	p.Ala390Thr	Ropars, J. et al., 2018.
CEC4882	Ca21chr3_C_albicans_SC5314	480181	G	A	1	missense_variant	MODERATE	CAP1	c.1168G>A	p.Ala390Thr	Ropars, J. et al., 2018.
CEC4888	Ca21chr3_C_albicans_SC5314	480181	G	A	1	missense_variant	MODERATE	CAP1	c.1168G>A	p.Ala390Thr	Ropars, J. et al., 2018.
MEC195	Ca21chr3_C_albicans_SC5314	480260	A	T	0.536585	missense_variant	MODERATE	CAP1	c.1247A>T	p.Tyr416Phe	Scott, N.E. et al., 2025
MEC197	Ca21chr3_C_albicans_SC5314	480260	A	T	0.558824	missense_variant	MODERATE	CAP1	c.1247A>T	p.Tyr416Phe	Scott, N.E. et al., 2025
MEC211	Ca21chr3_C_albicans_SC5314	480260	A	T	0.48	missense_variant	MODERATE	CAP1	c.1247A>T	p.Tyr416Phe	Scott, N.E. et al., 2025
MEC212	Ca21chr3_C_albicans_SC5314	480260	A	T	0.473684	missense_variant	MODERATE	CAP1	c.1247A>T	p.Tyr416Phe	Scott, N.E. et al., 2025
MEC277	Ca21chr3_C_albicans_SC5314	480260	A	T	0.422222	missense_variant	MODERATE	CAP1	c.1247A>T	p.Tyr416Phe	Scott, N.E. et al., 2025
MEC005	Ca21chr3_C_albicans_SC5314	480260	A	T	0.608696	missense_variant	MODERATE	CAP1	c.1247A>T	p.Tyr416Phe	Scott, N.E. et al., 2025
MEC080	Ca21chr3_C_albicans_SC5314	480260	A	T	0.567568	missense_variant	MODERATE	CAP1	c.1247A>T	p.Tyr416Phe	Scott, N.E. et al., 2025
MEC081	Ca21chr3_C_albicans_SC5314	480260	A	T	0.487805	missense_variant	MODERATE	CAP1	c.1247A>T	p.Tyr416Phe	Scott, N.E. et al., 2025
MEC196	Ca21chr3_C_albicans_SC5314	480260	A	T	0.425	missense_variant	MODERATE	CAP1	c.1247A>T	p.Tyr416Phe	Scott, N.E. et al., 2025
MEC218	Ca21chr3_C_albicans_SC5314	480260	A	T	0.439024	missense_variant	MODERATE	CAP1	c.1247A>T	p.Tyr416Phe	Scott, N.E. et al., 2025
MEC219	Ca21chr3_C_albicans_SC5314	480260	A	T	0.411765	missense_variant	MODERATE	CAP1	c.1247A>T	p.Tyr416Phe	Scott, N.E. et al., 2025
MEC246	Ca21chr3_C_albicans_SC5314	480260	A	T	0.472222	missense_variant	MODERATE	CAP1	c.1247A>T	p.Tyr416Phe	Scott, N.E. et al., 2025
MEC247	Ca21chr3_C_albicans_SC5314	480260	A	T	0.488889	missense_variant	MODERATE	CAP1	c.1247A>T	p.Tyr416Phe	Scott, N.E. et al., 2025
MEC248	Ca21chr3_C_albicans_SC5314	480260	A	T	0.566667	missense_variant	MODERATE	CAP1	c.1247A>T	p.Tyr416Phe	Scott, N.E. et al., 2025
MEC249	Ca21chr3_C_albicans_SC5314	480260	A	T	0.461538	missense_variant	MODERATE	CAP1	c.1247A>T	p.Tyr416Phe	Scott, N.E. et al., 2025
MEC250	Ca21chr3_C_albicans_SC5314	480260	A	T	0.5	missense_variant	MODERATE	CAP1	c.1247A>T	p.Tyr416Phe	Scott, N.E. et al., 2025
MEC254	Ca21chr3_C_albicans_SC5314	480260	A	T	0.466667	missense_variant	MODERATE	CAP1	c.1247A>T	p.Tyr416Phe	Scott, N.E. et al., 2025
MEC323	Ca21chr3_C_albicans_SC5314	480260	A	T	0.394737	missense_variant	MODERATE	CAP1	c.1247A>T	p.Tyr416Phe	Scott, N.E. et al., 2025
P57072	Ca21chr3_C_albicans_SC5314	480260	A	T	0.447368	missense_variant	MODERATE	CAP1	c.1247A>T	p.Tyr416Phe	Hirakawa, M.P. et al., 2015
P76055	Ca21chr3_C_albicans_SC5314	480260	A	T	0.555556	missense_variant	MODERATE	CAP1	c.1247A>T	p.Tyr416Phe	Hirakawa, M.P. et al., 2015
P76067	Ca21chr3_C_albicans_SC5314	480260	A	T	0.648649	missense_variant	MODERATE	CAP1	c.1247A>T	p.Tyr416Phe	Hirakawa, M.P. et al., 2015
CEC3531	Ca21chr3_C_albicans_SC5314	480260	A	T	0.46875	missense_variant	MODERATE	CAP1	c.1247A>T	p.Tyr416Phe	Ropars, J. et al., 2018.
CEC4494	Ca21chr3_C_albicans_SC5314	480260	A	T	0.513514	missense_variant	MODERATE	CAP1	c.1247A>T	p.Tyr416Phe	Ropars, J. et al., 2018.
CEC4493	Ca21chr3_C_albicans_SC5314	480260	A	T	0.645161	missense_variant	MODERATE	CAP1	c.1247A>T	p.Tyr416Phe	Ropars, J. et al., 2018.
CEC4482	Ca21chr3_C_albicans_SC5314	480260	A	T	0.527778	missense_variant	MODERATE	CAP1	c.1247A>T	p.Tyr416Phe	Ropars, J. et al., 2018.
CEC4487	Ca21chr3_C_albicans_SC5314	480260	A	T	0.469388	missense_variant	MODERATE	CAP1	c.1247A>T	p.Tyr416Phe	Ropars, J. et al., 2018.
CEC3614	Ca21chr3_C_albicans_SC5314	480260	A	T	0.393939	missense_variant	MODERATE	CAP1	c.1247A>T	p.Tyr416Phe	Ropars, J. et al., 2018.
CEC3615	Ca21chr3_C_albicans_SC5314	480260	A	T	1	missense_variant	MODERATE	CAP1	c.1247A>T	p.Tyr416Phe	Ropars, J. et al., 2018.
CEC3612	Ca21chr3_C_albicans_SC5314	480260	A	T	0.48	missense_variant	MODERATE	CAP1	c.1247A>T	p.Tyr416Phe	Ropars, J. et al., 2018.
CEC3558	Ca21chr3_C_albicans_SC5314	480260	A	T	0.4	missense_variant	MODERATE	CAP1	c.1247A>T	p.Tyr416Phe	Ropars, J. et al., 2018.
CEC4946	Ca21chr3_C_albicans_SC5314	480260	A	T	0.425	missense_variant	MODERATE	CAP1	c.1247A>T	p.Tyr416Phe	Ropars, J. et al., 2018.
CEC4945	Ca21chr3_C_albicans_SC5314	480260	A	T	0.468085	missense_variant	MODERATE	CAP1	c.1247A>T	p.Tyr416Phe	Ropars, J. et al., 2018.
CEC2021	Ca21chr3_C_albicans_SC5314	480260	A	T	0.527778	missense_variant	MODERATE	CAP1	c.1247A>T	p.Tyr416Phe	Ropars, J. et al., 2018.
CEC3669	Ca21chr3_C_albicans_SC5314	480260	A	T	0.461538	missense_variant	MODERATE	CAP1	c.1247A>T	p.Tyr416Phe	Ropars, J. et al., 2018.
MEC079	Ca21chr3_C_albicans_SC5314	480355	G	T	0.558824	stop_gained	HIGH	CAP1	c.1342G>T	p.Glu448*	Scott, N.E. et al., 2025
