# Supplementary material for: Recurrent mutations in the stress regulator Cap1 reveal a trade-off between azole resistance and oxidative stress response in Candida albicans
Source: PLoS Biol. 2026 Feb 2;24(2):e3003631. doi: 10.1371/journal.pbio.3003631 (PMC12904577; doi:10.1371/journal.pbio.3003631)
Supplement: S3 Data — (XLSX) [file pbio.3003631.s010.xlsx]

## Sheet: S3_Data
Cons	SC5314_CAP1/CAP1			P10_S1_CAP1/CAP1C446*			P10-S1_CAP1/CAP1C446*::CAP1			SC5314_CAP1/CAP1C446*
FLC 0	0.99955	1	0.99938	0.99927	0.9984	0.99934	0.99917	0.99958	0.99938	0.99959	0.99958	0.9989
FLC0.5	0.9886	1	0.9771	0.99936	0.9988	0.9971	0.9957	0.9958	0.9907	0.99906	0.9985	0.9968
FLC1	0.9893	0.997	0.9452	0.9989	0.99901	0.9792	0.9604	0.9788	0.9714	0.9982	0.9988	0.9948
FLC2	0.9421	0.952	0.9155	0.9964	0.9962	0.9907	0.9288	0.9119	0.9459	0.9878	0.9886	0.9741
FLC4	0.9117	0.947	0.9562	0.9776	0.9822	0.9363	0.912	0.873	0.9391	0.8	0.843	0.836
FLC8	0.9572	0.968	0.9454	0.899	0.814	0.839	0.9395	0.886	0.931	0.85	0.831	0.766
FLC16	0.9496	0.955	0.9437	0.815	0.842	0.843	0.9364	0.884	0.9358	0.85	0.857	0.877
Cons	SC5314_CAP1/CAP1			SC5314_CAP1/CAP1+ROSi			SC5314_CAP1/CAP1C446*			SC5314_CAP1/CAP1C446*+ROSi			SC5314_CAP1/CAP1E448*			SC5314_CAP1/CAP1E448*+ROSi
FLC 0	0.999	0.999	1	0.999	0.998	0.999	0.999	0.999	1	1	0.999	0.997	1	1	1	0.999	0.999	0.999
FLC0.5	0.994	0.991	0.985	0.998	0.998	0.999	0.999	1	0.998	0.999	0.999	0.999	0.997	0.998	0.999	0.998	0.997	0.996
FLC1	0.948	0.93	0.95	0.945	0.984	0.968	0.998	0.998	0.997	0.999	0.998	0.998	0.994	0.992	0.99	0.998	0.997	0.997
FLC2	0.967	0.95	0.981	0.961	0.936	0.963	0.988	0.989	0.987	0.994	0.994	0.993	0.964	0.979	0.956	0.964	0.928	0.985
FLC4	0.967	0.955	0.927	0.969	0.957	0.956	0.82	0.836	0.838	0.961	0.961	0.979	0.825	0.847	0.803	0.942	0.941	0.965
FLC8	0.967	0.972	0.992	0.937	0.95	0.959	0.857	0.838	0.882	0.961	0.944	0.925	0.867	0.85	0.883	0.926	0.966	0.934
FLC16	0.974	0.952	0.975	0.948	0.958	0.954	0.857	0.808	0.88	0.962	0.923	0.875	0.873	0.879	0.867	0.974	0.907	0.915
	SC5314_CAP1/CAP1			MEC079_CAP1/CAP1E448*			MEC079_CAP1/CAP1E448*::CAP1			SC5314_CAP1/CAP1E448*
FLC 0	0.99955	1	0.99938	0.99969	0.99979	0.99912	1	1	0.99984	1	0.99935	0.999
FLC0.5	0.9886	1	0.9771	0.9987	0.99935	0.9989	0.9998	0.9989	0.9998	0.9988	0.9977	0.9943
FLC1	0.9893	0.997	0.9452	0.9961	0.9966	0.9931	0.9968	0.9974	0.9899	0.9937	0.9933	0.9853
FLC2	0.9421	0.952	0.9155	0.9746	0.9906	0.9493	0.9797	0.9735	0.9802	0.9047	0.9271	0.9172
FLC4	0.9117	0.947	0.9562	0.9468	0.9245	0.9621	0.9871	0.9722	0.9809	0.81	0.848	0.844
FLC8	0.9572	0.968	0.9454	0.957	0.9339	0.9692	0.9877	0.9526	0.9894	0.838	0.865	0.87
FLC16	0.9496	0.955	0.9437	0.9663	0.9507	0.971	0.9906	0.9638	0.9768	0.872	0.899	0.889
