# Supplementary material for: Recurrent mutations in the stress regulator Cap1 reveal a trade-off between azole resistance and oxidative stress response in Candida albicans
Source: PLoS Biol. 2026 Feb 2;24(2):e3003631. doi: 10.1371/journal.pbio.3003631 (PMC12904577; doi:10.1371/journal.pbio.3003631)
Supplement: S4 Data — (XLSX) [file pbio.3003631.s011.xlsx]

## Sheet: S4_Data
Gene_ID	baseMean	log2FoldChange	lfcSE	stat	pvalue	padj
orf19.2849	1881.81	-5.23659	0.32251	-16.237	2.76e-59	3.27e-58
orf19.5399	1086.22	-4.68724	0.164464	-28.5	1.17e-178	1.06e-176
orf19.5894	4.72177	-4.46697	1.2923	-3.45661	0.000547021	0.000858332
orf19.553	1.18634	-4.32912	1.74536	-2.48036	0.0131248	0.0181182
orf19.3548.1	9294.95	-4.31374	0.39656	-10.8779	1.47e-27	6.59e-27
orf19.6267	2.34594	-3.70197	1.45006	-2.55299	0.0106804	0.0148416
orf19.4216	5623.87	-3.67567	0.29738	-12.3602	4.29e-35	2.46e-34
orf19.7310	1894.95	-3.6704	0.170095	-21.5786	2.86e-103	1.09e-101
orf19.689	856.198	-3.64239	0.443355	-8.21552	2.11e-16	6.43e-16
orf19.3160	5801.02	-3.57051	0.320777	-11.1308	8.88e-29	4.16e-28
orf19.6200	81.0705	-3.49138	0.269897	-12.936	2.82e-38	1.77e-37
orf19.5674	8198.69	-3.43229	0.30433	-11.2782	1.68e-29	8.04e-29
orf19.1062	6.49197	-3.3753	0.803108	-4.2028	2.64e-05	4.56e-05
orf19.4279	738.72	-3.32807	0.167594	-19.858	9.4e-88	2.58e-86
orf19.2583.2	19.2029	-3.32131	0.54737	-6.06776	1.3e-09	2.9e-09
orf19.2251	1128.5	-3.21273	0.0945574	-33.9765	4.95e-253	6.84e-251
orf19.7464	2.4862	-3.13943	1.43126	-2.19347	0.0282735	0.037835
orf19.1862	4127.18	-3.1089	0.221777	-14.0181	1.21e-44	9.11e-44
orf19.5616	2.37643	-3.08828	1.30774	-2.36154	0.0181991	0.0247962
orf19.7284	3384.56	-3.05326	0.156186	-19.5488	4.22e-85	1.1e-83
orf19.5673	1655.87	-2.97253	0.262718	-11.3145	1.11e-29	5.37e-29
orf19.4802	579.346	-2.9092	0.147657	-19.7025	2.05e-86	5.47e-85
orf19.2602	2603.87	-2.84452	0.2429	-11.7107	1.12e-31	5.75e-31
orf19.2768	8280.23	-2.84323	0.161424	-17.6135	1.94e-69	3.22e-68
orf19.6214	5872.94	-2.78374	0.154786	-17.9844	2.58e-72	4.68e-71
orf19.3740	701.193	-2.70249	0.148907	-18.1489	1.31e-73	2.55e-72
orf19.5635	748.522	-2.69534	0.172446	-15.63	4.55e-55	4.74e-54
orf19.5102	2853.25	-2.69002	0.0911958	-29.4972	3.13e-191	3.02e-189
orf19.6001	95.1323	-2.59776	0.176268	-14.7376	3.7e-49	3.2e-48
orf19.5634	1669.25	-2.59126	0.175388	-14.7745	2.14e-49	1.87e-48
orf19.744	9023.45	-2.58907	0.103618	-24.9866	8.56e-138	5.25e-136
orf19.7596	213.835	-2.58118	0.165095	-15.6346	4.23e-55	4.42e-54
orf19.5172	9.1708	-2.57991	0.714064	-3.61299	0.000302684	0.000483943
orf19.1691	28404.5	-2.54906	0.326395	-7.80975	5.73e-15	1.64e-14
orf19.5742	4801.21	-2.54632	0.136366	-18.6727	8.26e-78	1.77e-76
orf19.2681	82.7151	-2.53354	0.261481	-9.68919	3.35e-22	1.27e-21
orf19.7385	30.7593	-2.52933	0.428848	-5.89796	3.68e-09	8.04e-09
orf19.4980	23839.3	-2.489	0.166205	-14.9755	1.06e-50	9.61e-50
orf19.2048	8516.99	-2.47442	0.170929	-14.4763	1.71e-47	1.41e-46
orf19.3749	2200.96	-2.44319	0.134464	-18.1698	8.96e-74	1.75e-72
orf19.7219	2237.77	-2.43865	0.13581	-17.9563	4.28e-72	7.72e-71
orf19.6350	5.26201	-2.42756	0.811083	-2.99299	0.00276261	0.00406988
orf19.2248	3967.56	-2.41528	0.147197	-16.4084	1.66e-60	2.05e-59
orf19.4612	357.838	-2.38931	0.193857	-12.3252	6.63e-35	3.77e-34
orf19.3746	457.7	-2.3892	0.179868	-13.2831	2.9e-40	1.93e-39
orf19.4361	38.9267	-2.38826	0.652513	-3.66009	0.000252127	0.000405782
orf19.6574	54.8058	-2.38074	0.249116	-9.55677	1.21e-21	4.52e-21
orf19.5348	23144.3	-2.36839	0.163676	-14.47	1.87e-47	1.54e-46
orf19.669	189.42	-2.35828	0.163457	-14.4275	3.47e-47	2.83e-46
orf19.5760	943.765	-2.35356	0.0841446	-27.9704	3.72e-172	3.23e-170
orf19.2296	32865.3	-2.35049	0.110092	-21.3502	3.88e-101	1.39e-99
orf19.6398	47.9412	-2.34161	0.287252	-8.15176	3.59e-16	1.08e-15
orf19.11	458.825	-2.29903	0.195263	-11.774	5.31e-32	2.75e-31
orf19.5729	578.624	-2.29401	0.132497	-17.3137	3.71e-67	5.64e-66
orf19.5592	14.095	-2.27328	0.501007	-4.53743	5.69e-06	1.03e-05
orf19.406	51130.7	-2.2594	0.134599	-16.7861	3.08e-63	4.14e-62
orf19.7676	39992.6	-2.25705	0.140003	-16.1215	1.8e-58	2.11e-57
orf19.6637	4460.3	-2.2477	0.153406	-14.652	1.31e-48	1.11e-47
orf19.2584	626.507	-2.2463	0.13324	-16.8591	9e-64	1.23e-62
orf19.1996	3605.62	-2.22356	0.0810717	-27.4271	1.3e-165	1.03e-163
orf19.2552	50.9382	-2.22011	0.247903	-8.95553	3.38e-19	1.14e-18
orf19.1442	3534	-2.19885	0.0868406	-25.3206	1.9e-141	1.17e-139
orf19.6661	6.63764	-2.17894	0.892029	-2.44268	0.0145787	0.0200568
orf19.539	2872.03	-2.16877	0.257516	-8.42188	3.7e-17	1.16e-16
orf19.2344	2486.73	-2.16836	0.0815745	-26.5814	1.11e-155	7.75e-154
orf19.4555	24470.9	-2.16802	0.103404	-20.9665	1.33e-97	4.5e-96
orf19.5636	3426.69	-2.16197	0.159152	-13.5843	4.96e-42	3.5e-41
orf19.4742	237.501	-2.15373	0.130465	-16.5081	3.21e-61	4e-60
orf19.1097	37469.8	-2.15059	0.110537	-19.4558	2.6e-84	6.64e-83
orf19.5342.2	203.957	-2.14951	0.133409	-16.1122	2.09e-58	2.44e-57
orf19.1563	2110.38	-2.14557	0.0984431	-21.795	2.59e-105	1.03e-103
orf19.3879	234.45	-2.13063	0.115372	-18.4674	3.78e-76	7.94e-75
orf19.7479	7923.66	-2.12291	0.144767	-14.6643	1.09e-48	9.3e-48
orf19.2620	411.065	-2.12065	0.174217	-12.1725	4.36e-34	2.4e-33
orf19.2691	1179.29	-2.07396	0.269372	-7.69924	1.37e-14	3.85e-14
orf19.5862	191.319	-2.06244	0.168046	-12.2731	1.26e-34	7.11e-34
orf19.5144	18.9869	-2.05761	0.44671	-4.60614	4.1e-06	7.49e-06
orf19.347	1706.7	-2.05491	0.28964	-7.09471	1.3e-12	3.37e-12
orf19.3310	997.533	-2.03654	0.186065	-10.9453	7e-28	3.18e-27
orf19.5818	29325.9	-2.02188	0.16633	-12.1558	5.34e-34	2.94e-33
orf19.434	16670.7	-1.99897	0.0914284	-21.8638	5.75e-106	2.31e-104
orf19.4090	807.352	-1.98965	0.119177	-16.695	1.43e-62	1.87e-61
orf19.2324	3489.5	-1.9883	0.100522	-19.7798	4.45e-87	1.21e-85
orf19.7597	4.98016	-1.97507	0.80955	-2.43971	0.0146989	0.0202131
orf19.1932	38.1668	-1.97496	0.439164	-4.4971	6.89e-06	1.24e-05
orf19.3916	737.971	-1.97483	0.0804886	-24.5355	6.17e-133	3.6e-131
orf19.6570	258.313	-1.97277	0.116351	-16.9554	1.76e-64	2.43e-63
orf19.4170	301.089	-1.95734	0.176565	-11.0857	1.47e-28	6.83e-28
orf19.4287	3342.36	-1.95691	0.173884	-11.2541	2.21e-29	1.05e-28
orf19.348	239.056	-1.92891	0.211514	-9.11952	7.55e-20	2.62e-19
orf19.5902	155.624	-1.92256	0.346899	-5.54212	2.99e-08	6.2e-08
orf19.2608	53523.4	-1.9077	0.119438	-15.9723	1.99e-57	2.24e-56
orf19.4405	249.512	-1.88697	0.198084	-9.52607	1.63e-21	6.05e-21
orf19.6078	1840.49	-1.87938	0.254897	-7.37307	1.67e-13	4.49e-13
orf19.3839	436.179	-1.87688	0.105911	-17.7212	2.88e-70	4.9e-69
orf19.2803	115168	-1.87622	0.144301	-13.0021	1.19e-38	7.57e-38
orf19.7567	1916.88	-1.87395	0.121739	-15.3932	1.82e-53	1.79e-52
orf19.2762	24485.7	-1.87049	0.132612	-14.1049	3.54e-45	2.73e-44
orf19.1582	25.7739	-1.86432	0.414428	-4.49854	6.84e-06	1.23e-05
orf19.6660	9476.6	-1.86309	0.115836	-16.0839	3.31e-58	3.84e-57
orf19.4928	5133.3	-1.86091	0.0669827	-27.7819	7.17e-170	6.05e-168
orf19.5190	34.8772	-1.85174	0.334713	-5.53231	3.16e-08	6.55e-08
orf19.5525	15798.1	-1.85172	0.0939086	-19.7183	1.5e-86	4.04e-85
orf19.1616	817.299	-1.84783	0.184741	-10.0022	1.49e-23	5.9e-23
orf19.3932	2652.25	-1.84509	0.113478	-16.2595	1.91e-59	2.27e-58
orf19.3783	39.1405	-1.84127	0.284284	-6.47685	9.37e-11	2.22e-10
orf19.5686	2837.91	-1.84068	0.0694495	-26.5039	8.74e-155	5.96e-153
orf19.2969	5550.96	-1.81701	0.105271	-17.2602	9.37e-67	1.4e-65
orf19.4379	4693.45	-1.81264	0.0838482	-21.6181	1.21e-103	4.72e-102
orf19.691	21820.5	-1.81104	0.21011	-8.61948	6.73e-18	2.17e-17
orf19.342	58.2599	-1.80532	0.274792	-6.56979	5.04e-11	1.21e-10
orf19.2175	7133.14	-1.79638	0.0899385	-19.9734	9.38e-89	2.64e-87
orf19.4747	7485.66	-1.79316	0.100229	-17.8906	1.4e-71	2.47e-70
orf19.7283	20.255	-1.79189	0.425779	-4.20851	2.57e-05	4.45e-05
orf19.5451	129.879	-1.79003	0.173134	-10.339	4.69e-25	1.96e-24
orf19.2587	11.855	-1.7859	0.590629	-3.02373	0.00249677	0.00369346
orf19.1368	1631.08	-1.78055	0.104355	-17.0624	2.83e-65	4.04e-64
orf19.4013	7548.36	-1.77866	0.118323	-15.0323	4.51e-51	4.11e-50
orf19.4530.1	4465.69	-1.77692	0.153888	-11.5468	7.66e-31	3.82e-30
orf19.465	98.9381	-1.77611	0.213929	-8.30236	1.02e-16	3.15e-16
orf19.1782.1	13.0656	-1.77526	0.518285	-3.42526	0.000614206	0.0009588
orf19.993	1654.27	-1.76664	0.0884181	-19.9805	8.14e-89	2.3e-87
orf19.4664	1268.82	-1.76155	0.119981	-14.6819	8.42e-49	7.22e-48
orf19.3915	13804.7	-1.72857	0.0446639	-38.7018	0	0
orf19.7503	39.934	-1.72507	0.380191	-4.53736	5.7e-06	1.03e-05
orf19.2059	310.271	-1.72145	0.152693	-11.2739	1.77e-29	8.42e-29
orf19.5205	3020.13	-1.71908	0.103708	-16.5762	1.04e-61	1.32e-60
orf19.6720	1165.75	-1.71819	0.109025	-15.7596	5.9e-56	6.34e-55
orf19.4836	19525.2	-1.71643	0.111632	-15.3758	2.38e-53	2.33e-52
orf19.5417	3208.87	-1.715	0.112167	-15.2897	8.95e-53	8.66e-52
orf19.5103	1499.24	-1.71465	0.139596	-12.2829	1.12e-34	6.32e-34
orf19.1152	10062.7	-1.71282	0.126044	-13.589	4.65e-42	3.28e-41
orf19.3378	33.2158	-1.71068	0.312263	-5.47832	4.29e-08	8.82e-08
orf19.4380.1	3449.78	-1.70572	0.0808154	-21.1064	6.95e-99	2.45e-97
orf19.7106	2261.88	-1.70198	0.103097	-16.5086	3.18e-61	3.98e-60
orf19.1433	6438.56	-1.69663	0.139229	-12.1859	3.69e-34	2.05e-33
orf19.4212	37.8666	-1.69414	0.347213	-4.87926	1.06e-06	2.01e-06
orf19.5197	32211.8	-1.69365	0.0599189	-28.2658	9.11e-176	8.13e-174
orf19.2839	3724.85	-1.68509	0.143496	-11.7432	7.66e-32	3.93e-31
orf19.1257	19.2622	-1.68132	0.357203	-4.7069	2.52e-06	4.65e-06
orf19.7668	668.043	-1.67721	0.0967209	-17.3407	2.32e-67	3.57e-66
orf19.7196	5412.92	-1.67658	0.137954	-12.1532	5.52e-34	3.03e-33
orf19.6079	816.862	-1.67227	0.199429	-8.3853	5.06e-17	1.58e-16
orf19.4833	6171.44	-1.66968	0.0911082	-18.3264	5.1e-75	1.03e-73
orf19.633	9011.01	-1.66283	0.159293	-10.4389	1.65e-25	7e-25
orf19.767	9168.08	-1.66153	0.104926	-15.8352	1.78e-56	1.94e-55
orf19.6882	67775.7	-1.66024	0.129798	-12.791	1.84e-37	1.13e-36
orf19.4777	57603.3	-1.65113	0.121681	-13.5693	6.09e-42	4.28e-41
orf19.4135	899.805	-1.64701	0.118157	-13.9391	3.66e-44	2.74e-43
orf19.5158	1339.12	-1.64266	0.105424	-15.5815	9.73e-55	9.98e-54
orf19.5798	3136.31	-1.64159	0.107593	-15.2574	1.47e-52	1.41e-51
orf19.4524	992.785	-1.64086	0.091162	-17.9994	1.97e-72	3.58e-71
orf19.4358	751.945	-1.62747	0.0798064	-20.3927	1.94e-92	5.93e-91
orf19.1654	2790.02	-1.62154	0.105812	-15.3247	5.23e-53	5.06e-52
orf19.2179	300.98	-1.61998	0.232778	-6.95936	3.42e-12	8.67e-12
orf19.915	1284.39	-1.61882	0.135426	-11.9535	6.22e-33	3.32e-32
orf19.1048	665.641	-1.61614	0.156021	-10.3585	3.83e-25	1.61e-24
orf19.2335	8615.32	-1.61429	0.0861413	-18.74	2.34e-78	5.09e-77
orf19.3051	3139.35	-1.61299	0.0606332	-26.6024	6.37e-156	4.5e-154
orf19.6658	2695.89	-1.61136	0.0773402	-20.8347	2.1e-96	6.96e-95
orf19.4580	2254.14	-1.61113	0.10761	-14.9719	1.12e-50	1.01e-49
orf19.5145	229.99	-1.61084	0.120865	-13.3276	1.6e-40	1.08e-39
orf19.5437	56658.4	-1.60619	0.123036	-13.0547	5.98e-39	3.85e-38
orf19.4044	1349.39	-1.60131	0.101232	-15.8182	2.33e-56	2.54e-55
orf19.4736	4130.41	-1.60088	0.0736244	-21.7438	7.9e-105	3.14e-103
orf19.2737	8068.47	-1.59975	0.103452	-15.4636	6.11e-54	6.14e-53
orf19.4624	8532.97	-1.59712	0.0697196	-22.9078	3.88e-116	1.84e-114
orf19.6978	130.996	-1.59695	0.157134	-10.163	2.9e-24	1.18e-23
orf19.6261	3863.23	-1.5896	0.103974	-15.2884	9.13e-53	8.82e-52
orf19.2613	5731.4	-1.5895	0.105092	-15.1247	1.11e-51	1.03e-50
orf19.398	242.364	-1.58519	0.144234	-10.9904	4.25e-28	1.94e-27
orf19.3461	209.179	-1.58161	0.148987	-10.6157	2.52e-26	1.09e-25
orf19.1290	9463.91	-1.58136	0.0845805	-18.6965	5.29e-78	1.15e-76
orf19.7437	5085.57	-1.5767	0.11241	-14.0263	1.08e-44	8.14e-44
orf19.2836	26.3646	-1.57668	0.544008	-2.89827	0.00375224	0.00546287
orf19.1034	3772.06	-1.57463	0.147592	-10.6688	1.42e-26	6.22e-26
orf19.3781	574.969	-1.57283	0.167897	-9.36786	7.4e-21	2.66e-20
orf19.3967	154427	-1.56944	0.115311	-13.6105	3.47e-42	2.46e-41
orf19.2076	1260.64	-1.5598	0.168388	-9.26317	1.98e-20	7.04e-20
orf19.1667.1	295.878	-1.55772	0.106938	-14.5666	4.58e-48	3.85e-47
orf19.6977	263.826	-1.55383	0.0985381	-15.7688	5.1e-56	5.5e-55
orf19.734	34137.3	-1.54343	0.132953	-11.6088	3.72e-31	1.88e-30
orf19.2866	3788.85	-1.54286	0.12195	-12.6515	1.1e-36	6.61e-36
orf19.6731	236.728	-1.53692	0.174808	-8.79205	1.47e-18	4.86e-18
orf19.4581	1549.24	-1.5366	0.136531	-11.2545	2.2e-29	1.05e-28
orf19.3784	123.271	-1.53108	0.166048	-9.2207	2.95e-20	1.04e-19
orf19.750	26.1195	-1.53051	0.468222	-3.26878	0.00108014	0.00165383
orf19.2371	10715.3	-1.52482	0.165807	-9.19635	3.7e-20	1.29e-19
orf19.2069	7104.5	-1.52325	0.0856373	-17.7872	8.89e-71	1.53e-69
orf19.489	7478.01	-1.51698	0.112561	-13.4769	2.14e-41	1.48e-40
orf19.5210	466.486	-1.51538	0.140837	-10.7598	5.33e-27	2.35e-26
orf19.4082	47407.9	-1.51248	0.0900763	-16.7911	2.83e-63	3.82e-62
orf19.3822	24252.9	-1.51246	0.111117	-13.6114	3.43e-42	2.43e-41
orf19.1277	3387.32	-1.49858	0.0957294	-15.6544	3.1e-55	3.25e-54
orf19.2197	12.7467	-1.49415	0.469115	-3.18504	0.00144732	0.00218987
orf19.5320	932.62	-1.4934	0.117671	-12.6913	6.61e-37	4.01e-36
orf19.6116	8517.2	-1.49215	0.12549	-11.8906	1.32e-32	7e-32
orf19.5859	25.9112	-1.49191	0.52665	-2.83283	0.0046138	0.00666767
orf19.4665	427.225	-1.48714	0.0889842	-16.7124	1.06e-62	1.4e-61
orf19.1999	1246.91	-1.48273	0.104059	-14.2489	4.55e-46	3.59e-45
orf19.388	10891	-1.47996	0.113012	-13.0956	3.49e-39	2.26e-38
orf19.3442	3784.19	-1.47369	0.0957034	-15.3985	1.68e-53	1.66e-52
orf19.1802	7691.91	-1.47026	0.127915	-11.4941	1.41e-30	7.01e-30
orf19.2060	511.448	-1.46763	0.192511	-7.62363	2.47e-14	6.86e-14
orf19.411	5782.17	-1.46589	0.172405	-8.5026	1.85e-17	5.87e-17
orf19.3544	1475.95	-1.46119	0.105866	-13.8023	2.47e-43	1.81e-42
orf19.2726	752.363	-1.46109	0.0848984	-17.2099	2.24e-66	3.32e-65
orf19.3104	1234.51	-1.45929	0.106555	-13.6952	1.08e-42	7.83e-42
orf19.1939	68.1413	-1.45924	0.232957	-6.26399	3.75e-10	8.61e-10
orf19.6937	27244.9	-1.45198	0.111363	-13.0383	7.41e-39	4.75e-38
orf19.5079	47360.2	-1.45076	0.162338	-8.93668	4.01e-19	1.35e-18
orf19.6877	16302.3	-1.44755	0.102609	-14.1074	3.42e-45	2.64e-44
orf19.4828	5169.82	-1.44643	0.0926174	-15.6173	5.55e-55	5.77e-54
orf19.5408	16979.3	-1.44605	0.0800805	-18.0575	6.89e-73	1.28e-71
orf19.6065	7341.55	-1.4437	0.101115	-14.2777	3.01e-46	2.4e-45
orf19.4444	12600.6	-1.44292	0.0914491	-15.7784	4.38e-56	4.74e-55
orf19.5527	1555.55	-1.43312	0.113057	-12.6761	8.02e-37	4.85e-36
orf19.4048	20063.9	-1.42823	0.101357	-14.0911	4.31e-45	3.29e-44
orf19.333	2714.18	-1.42476	0.132235	-10.7744	4.55e-27	2.01e-26
orf19.3820	2652.25	-1.42097	0.124263	-11.4352	2.79e-30	1.37e-29
orf19.2484	7428.29	-1.42062	0.0868349	-16.36	3.69e-60	4.48e-59
orf19.7218	770.026	-1.41875	0.093533	-15.1684	5.72e-52	5.38e-51
orf19.7251	2819.94	-1.41573	0.104307	-13.5727	5.81e-42	4.09e-41
orf19.769	531.866	-1.41123	0.110269	-12.7981	1.68e-37	1.04e-36
orf19.1043	253.065	-1.40488	0.151463	-9.27544	1.77e-20	6.28e-20
orf19.2553	12.9531	-1.39921	0.479685	-2.91692	0.00353503	0.00515776
orf19.4523	829.972	-1.39906	0.0904267	-15.4718	5.38e-54	5.43e-53
orf19.7127.1	131.634	-1.39628	0.211753	-6.5939	4.28e-11	1.03e-10
orf19.1395	3144.3	-1.39477	0.120646	-11.5609	6.5e-31	3.25e-30
orf19.1911	10995.5	-1.3838	0.0642057	-21.5526	5.01e-103	1.9e-101
orf19.922	46765.9	-1.38061	0.105261	-13.1162	2.66e-39	1.74e-38
orf19.1201	3794.35	-1.37062	0.0672802	-20.3718	2.98e-92	9.04e-91
orf19.842	2288.48	-1.37054	0.0910168	-15.0581	3.05e-51	2.8e-50
orf19.7396	1051.79	-1.36709	0.120252	-11.3686	6e-30	2.92e-29
orf19.7502	832.14	-1.36489	0.0608517	-22.4298	2.02e-111	8.81e-110
orf19.4368	1007.65	-1.36407	0.140509	-9.708	2.79e-22	1.06e-21
orf19.6396	14672.7	-1.36255	0.085346	-15.965	2.24e-57	2.51e-56
orf19.812	13.8797	-1.36237	0.491542	-2.77162	0.00557776	0.00799794
orf19.6559	22976.7	-1.3591	0.113456	-11.9791	4.57e-33	2.44e-32
orf19.1564	3920.36	-1.34821	0.0987975	-13.6462	2.13e-42	1.52e-41
orf19.4539	1422.79	-1.34816	0.11924	-11.3063	1.22e-29	5.88e-29
orf19.6739	6541.21	-1.34043	0.0750048	-17.8713	1.97e-71	3.47e-70
orf19.6527	4986.48	-1.33955	0.0985585	-13.5914	4.5e-42	3.18e-41
orf19.1974	12308.8	-1.33841	0.0898817	-14.8908	3.78e-50	3.38e-49
orf19.903	181241	-1.33097	0.116697	-11.4054	3.93e-30	1.93e-29
orf19.4407	2971.5	-1.32493	0.0740897	-17.8828	1.61e-71	2.83e-70
orf19.5447	988.127	-1.3245	0.16209	-8.17139	3.05e-16	9.22e-16
orf19.260	8252.79	-1.32374	0.112843	-11.7308	8.86e-32	4.55e-31
orf19.3575	444027	-1.32293	0.13837	-9.56081	1.17e-21	4.35e-21
orf19.6440	5113.04	-1.31931	0.0760772	-17.3418	2.28e-67	3.51e-66
orf19.31	125.446	-1.31926	0.205011	-6.43507	1.23e-10	2.9e-10
orf19.5812	12495.6	-1.3181	0.109223	-12.068	1.56e-33	8.44e-33
orf19.1961	2720.09	-1.31775	0.0627717	-20.9927	7.64e-98	2.62e-96
orf19.3720	2272.27	-1.31462	0.0863657	-15.2215	2.54e-52	2.41e-51
orf19.1676	806.67	-1.31283	0.0743188	-17.6648	7.82e-70	1.31e-68
orf19.2132	4002.33	-1.31235	0.0996333	-13.1718	1.27e-39	8.39e-39
orf19.6023	679.283	-1.30924	0.0892441	-14.6703	9.98e-49	8.53e-48
orf19.5438	447.933	-1.30651	0.112452	-11.6184	3.32e-31	1.68e-30
orf19.4504	579.866	-1.30134	0.102321	-12.7182	4.69e-37	2.85e-36
orf19.1411	103.481	-1.29968	0.207769	-6.25538	3.97e-10	9.08e-10
orf19.5612	3126.66	-1.29523	0.119932	-10.7997	3.45e-27	1.53e-26
orf19.2841	18251	-1.29454	0.0913664	-14.1686	1.43e-45	1.11e-44
orf19.338	12724.2	-1.28997	0.0843864	-15.2864	9.42e-53	9.08e-52
orf19.6952	2096.47	-1.28835	0.0843612	-15.2718	1.18e-52	1.13e-51
orf19.5000	2517.57	-1.28586	0.116466	-11.0407	2.43e-28	1.12e-27
orf19.1427	523.497	-1.28364	0.139007	-9.23437	2.6e-20	9.16e-20
orf19.3007.2	974.4	-1.28069	0.061777	-20.7308	1.83e-95	5.91e-94
orf19.6077	1782.48	-1.28006	0.0899905	-14.2244	6.47e-46	5.08e-45
orf19.550	13128.7	-1.27967	0.0800885	-15.9782	1.81e-57	2.04e-56
orf19.5058	21206.6	-1.27521	0.0903147	-14.1196	2.87e-45	2.22e-44
orf19.2072	8.79476	-1.27511	0.542998	-2.34828	0.0188604	0.0256627
orf19.223	7617.8	-1.27504	0.0879259	-14.5014	1.19e-47	9.82e-47
orf19.7158	265.582	-1.26837	0.117801	-10.767	4.93e-27	2.17e-26
orf19.6222.1	523.651	-1.26738	0.194409	-6.51912	7.07e-11	1.69e-10
orf19.2670	3422.55	-1.26523	0.09506	-13.3098	2.03e-40	1.36e-39
orf19.2280	786.542	-1.26446	0.0934483	-13.5312	1.02e-41	7.13e-41
orf19.3422	6211.9	-1.26441	0.095109	-13.2943	2.5e-40	1.67e-39
orf19.4109	11860.1	-1.26406	0.0594681	-21.256	2.9e-100	1.04e-98
orf19.4255	1708.36	-1.2632	0.0901888	-14.0062	1.43e-44	1.07e-43
orf19.2531	14365	-1.25461	0.141252	-8.88206	6.56e-19	2.19e-18
orf19.5323	5792.83	-1.25267	0.0956634	-13.0945	3.54e-39	2.29e-38
orf19.3910	617.988	-1.25131	0.140334	-8.91664	4.81e-19	1.61e-18
orf19.4185	962.59	-1.24848	0.0939332	-13.2911	2.61e-40	1.74e-39
orf19.7214	6007.9	-1.24817	0.0863522	-14.4544	2.35e-47	1.92e-46
orf19.6745	138648	-1.24762	0.119494	-10.4408	1.61e-25	6.86e-25
orf19.3651	255487	-1.24752	0.123649	-10.0892	6.17e-24	2.48e-23
orf19.4246	14405.3	-1.24639	0.0745137	-16.727	8.33e-63	1.1e-61
orf19.6143	444.872	-1.24152	0.128384	-9.67036	4.03e-22	1.52e-21
orf19.5113	6103.14	-1.23816	0.0856287	-14.4596	2.18e-47	1.78e-46
orf19.3780	248.705	-1.23689	0.147778	-8.3699	5.77e-17	1.79e-16
orf19.6196	413.598	-1.23414	0.136577	-9.03624	1.62e-19	5.54e-19
orf19.6443	482.078	-1.23396	0.120895	-10.2069	1.85e-24	7.58e-24
orf19.1381	11367.8	-1.23252	0.122978	-10.0222	1.22e-23	4.83e-23
orf19.137	1456.54	-1.22281	0.119177	-10.2605	1.06e-24	4.4e-24
orf19.7389	1193.76	-1.21978	0.0821079	-14.8558	6.38e-50	5.67e-49
orf19.1580	207.433	-1.21588	0.163602	-7.43194	1.07e-13	2.91e-13
orf19.4550	2780.34	-1.21572	0.0960758	-12.6538	1.07e-36	6.43e-36
orf19.6640	11023.7	-1.21564	0.122806	-9.89887	4.21e-23	1.64e-22
orf19.1743	9856.59	-1.21453	0.0991901	-12.2445	1.8e-34	1.01e-33
orf19.4317	7536.06	-1.21322	0.117771	-10.3015	6.94e-25	2.89e-24
orf19.1285	4717.2	-1.21264	0.0952152	-12.7358	3.74e-37	2.28e-36
orf19.5514	182.575	-1.2106	0.196808	-6.15119	7.69e-10	1.74e-09
orf19.4543	2982.41	-1.20944	0.0722991	-16.7282	8.16e-63	1.08e-61
orf19.6668	1576.93	-1.20817	0.0835314	-14.4637	2.06e-47	1.69e-46
orf19.6225.1	1476.15	-1.20776	0.0758184	-15.9296	3.95e-57	4.41e-56
orf19.7166	1462.63	-1.20699	0.0655677	-18.4083	1.13e-75	2.31e-74
orf19.2264	2272.64	-1.20666	0.0604153	-19.9728	9.49e-89	2.66e-87
orf19.7642	2824.5	-1.20624	0.0459904	-26.2282	1.27e-151	8.37e-150
orf19.5863	24.952	-1.20546	0.301324	-4.00055	6.32e-05	0.000106567
orf19.7311	196.579	-1.20031	0.140213	-8.56061	1.12e-17	3.59e-17
orf19.5644	320.128	-1.19938	0.133712	-8.96988	2.97e-19	1e-18
orf19.1067	8292.36	-1.19371	0.131842	-9.05409	1.38e-19	4.72e-19
orf19.5270	227.009	-1.19206	0.163352	-7.29748	2.93e-13	7.82e-13
orf19.4738	3573.21	-1.19185	0.107728	-11.0635	1.89e-28	8.72e-28
orf19.577	5811.39	-1.18958	0.0701159	-16.9659	1.47e-64	2.04e-63
orf19.3997	632367	-1.18841	0.10206	-11.6443	2.45e-31	1.25e-30
orf19.1960	1241.37	-1.1875	0.0654917	-18.1321	1.78e-73	3.41e-72
orf19.846	5914.95	-1.18618	0.108991	-10.8833	1.39e-27	6.24e-27
orf19.2163	11379.5	-1.18488	0.0591415	-20.0347	2.75e-89	7.94e-88
orf19.999	3829.21	-1.18418	0.155327	-7.62378	2.46e-14	6.85e-14
orf19.6540	247678	-1.18418	0.104881	-11.2906	1.46e-29	7.01e-29
orf19.5801	34131.7	-1.181	0.0872633	-13.5337	9.89e-42	6.89e-41
orf19.391	20122.9	-1.18074	0.207781	-5.6826	1.33e-08	2.82e-08
orf19.2242	5476.15	-1.17724	0.121031	-9.72681	2.32e-22	8.84e-22
orf19.6562	1170.59	-1.17712	0.0755131	-15.5882	8.75e-55	9.01e-54
orf19.2281	139.852	-1.17703	0.155354	-7.57646	3.55e-14	9.82e-14
orf19.5125	1523.38	-1.17691	0.176999	-6.64923	2.95e-11	7.14e-11
orf19.5773	11081.8	-1.17657	0.0363662	-32.3535	1.24e-229	1.5e-227
orf19.5780	639.512	-1.17524	0.100643	-11.6773	1.66e-31	8.51e-31
orf19.1434	1209.67	-1.17513	0.0824252	-14.257	4.06e-46	3.22e-45
orf19.2334	1681.34	-1.17231	0.0911535	-12.8609	7.47e-38	4.64e-37
orf19.5524	46.3165	-1.17217	0.307674	-3.80979	0.000139085	0.00022851
orf19.1200	856.734	-1.16936	0.093591	-12.4944	8.01e-36	4.68e-35
orf19.1906	40.3616	-1.16886	0.270479	-4.32143	1.55e-05	2.73e-05
orf19.5683	476.203	-1.16807	0.0935822	-12.4818	9.38e-36	5.47e-35
orf19.5136	4932.41	-1.164	0.0776264	-14.9949	7.93e-51	7.21e-50
orf19.7140	2955.06	-1.15879	0.0774795	-14.9561	1.42e-50	1.28e-49
orf19.5840	448.783	-1.15199	0.125422	-9.18488	4.12e-20	1.44e-19
orf19.1880	9582.56	-1.15116	0.0695766	-16.5452	1.73e-61	2.2e-60
orf19.7227	2387.54	-1.15079	0.114479	-10.0524	8.96e-24	3.57e-23
orf19.5468	369.734	-1.14858	0.0976778	-11.7589	6.35e-32	3.27e-31
orf19.5326	675.873	-1.14831	0.0774822	-14.8203	1.08e-49	9.52e-49
orf19.3355	6207.14	-1.14719	0.0758559	-15.1233	1.14e-51	1.06e-50
orf19.1729	625.238	-1.14708	0.116202	-9.87149	5.53e-23	2.15e-22
orf19.3038	52434.8	-1.14621	0.0925254	-12.388	3.03e-35	1.75e-34
orf19.5622	9169.82	-1.14439	0.0796364	-14.3702	7.96e-47	6.44e-46
orf19.1314	3304.99	-1.14402	0.120736	-9.47536	2.66e-21	9.74e-21
orf19.1668	957.919	-1.14398	0.0593195	-19.285	7.18e-83	1.79e-81
orf19.281	569.398	-1.14205	0.0913687	-12.4994	7.52e-36	4.4e-35
orf19.4690	268.865	-1.14117	0.202774	-5.62781	1.83e-08	3.84e-08
orf19.795	2006.47	-1.14103	0.0853331	-13.3714	8.88e-41	6.05e-40
orf19.5288	76062.3	-1.1378	0.098439	-11.5585	6.69e-31	3.34e-30
orf19.1980	57.491	-1.13717	0.261473	-4.34908	1.37e-05	2.41e-05
orf19.604	17.8499	-1.13327	0.383738	-2.95323	0.00314463	0.00461253
orf19.4618	419302	-1.13187	0.119515	-9.47059	2.78e-21	1.02e-20
orf19.270	218.94	-1.13149	0.195076	-5.80026	6.62e-09	1.43e-08
orf19.1963	3796.62	-1.12953	0.0784189	-14.4038	4.9e-47	3.97e-46
orf19.4943	3472.04	-1.12827	0.156321	-7.21766	5.29e-13	1.4e-12
orf19.2372	9086.68	-1.12819	0.155033	-7.27711	3.41e-13	9.08e-13
orf19.4982	1968.8	-1.12772	0.115561	-9.75865	1.69e-22	6.49e-22
orf19.2394	29.5614	-1.1255	0.344455	-3.26748	0.00108509	0.001661
orf19.2395	21.2423	-1.12452	0.420364	-2.67511	0.00747043	0.0105573
orf19.1246	10315.8	-1.12415	0.0708134	-15.8748	9.46e-57	1.04e-55
orf19.2107.1	43058.1	-1.12147	0.102839	-10.9051	1.09e-27	4.92e-27
orf19.1075	50.3816	-1.1201	0.278114	-4.02749	5.64e-05	9.55e-05
orf19.3369	678.228	-1.11713	0.161865	-6.90162	5.14e-12	1.29e-11
orf19.3940.1	1165.93	-1.11478	0.176617	-6.31184	2.76e-10	6.37e-10
orf19.5857	2144.92	-1.11206	0.0846992	-13.1295	2.23e-39	1.46e-38
orf19.3030	939.433	-1.11023	0.0842767	-13.1737	1.24e-39	8.21e-39
orf19.2886	705.178	-1.10868	0.0812218	-13.65	2.02e-42	1.45e-41
orf19.4383	47.1568	-1.10809	0.34733	-3.19032	0.00142115	0.00215156
orf19.4914.1	5588.62	-1.10802	0.13757	-8.05422	8e-16	2.38e-15
orf19.1275	1308.07	-1.10586	0.170445	-6.48811	8.69e-11	2.06e-10
orf19.3380	65.729	-1.09924	0.209131	-5.25622	1.47e-07	2.94e-07
orf19.7323	9985.68	-1.09918	0.0980401	-11.2116	3.58e-29	1.69e-28
orf19.4186	4726.54	-1.09888	0.0550317	-19.968	1.04e-88	2.91e-87
orf19.2237	9.17588	-1.0975	0.468346	-2.34335	0.0191116	0.025987
orf19.2838	1031.3	-1.09687	0.116768	-9.39363	5.8e-21	2.1e-20
orf19.5078	5397.18	-1.09676	0.0744733	-14.7268	4.34e-49	3.75e-48
orf19.2757	986.43	-1.09662	0.0942791	-11.6316	2.85e-31	1.44e-30
orf19.7419	835.646	-1.09535	0.0681856	-16.0642	4.54e-58	5.25e-57
orf19.2149	3040.71	-1.09532	0.0712051	-15.3826	2.14e-53	2.1e-52
orf19.3499	250.292	-1.09523	0.309216	-3.54197	0.000397149	0.000630168
orf19.1889	5807.18	-1.09279	0.0722989	-15.1149	1.29e-51	1.2e-50
orf19.36.1	347.407	-1.09263	0.162238	-6.73475	1.64e-11	4.02e-11
orf19.704	5233.4	-1.09248	0.0490179	-22.2873	4.9e-110	2.07e-108
orf19.7583	8524.7	-1.09132	0.0592334	-18.4241	8.43e-76	1.73e-74
orf19.1120	45.6076	-1.08946	0.254222	-4.28549	1.82e-05	3.19e-05
orf19.7328	14411.6	-1.08942	0.0453649	-24.0146	1.96e-127	1.07e-125
orf19.3278	69879.8	-1.08747	0.122247	-8.8957	5.81e-19	1.95e-18
orf19.2047	1601.07	-1.08728	0.143085	-7.59878	2.99e-14	8.3e-14
orf19.5615	1858.04	-1.0847	0.0815918	-13.2943	2.5e-40	1.67e-39
orf19.6082	13048.5	-1.08448	0.0706633	-15.3472	3.7e-53	3.6e-52
orf19.5642	6862.39	-1.0838	0.0743921	-14.5688	4.44e-48	3.73e-47
orf19.4899	3017.52	-1.08373	0.127119	-8.52528	1.52e-17	4.85e-17
orf19.3966	77.1038	-1.08322	0.183833	-5.89242	3.81e-09	8.3e-09
orf19.7148	115.718	-1.08197	0.166256	-6.50784	7.62e-11	1.81e-10
orf19.360	54.7737	-1.08047	0.259404	-4.1652	3.11e-05	5.36e-05
orf19.1795.1	68.5382	-1.07912	0.210366	-5.12971	2.9e-07	5.72e-07
orf19.5677	21.6745	-1.07608	0.491585	-2.18899	0.0285974	0.0382348
orf19.156	1294.47	-1.07501	0.0709078	-15.1606	6.44e-52	6.03e-51
orf19.1628	9039.73	-1.07473	0.0465365	-23.0943	5.28e-118	2.63e-116
orf19.7242	5293.18	-1.07324	0.0654831	-16.3896	2.27e-60	2.78e-59
orf19.733	2410.18	-1.07067	0.130886	-8.1802	2.83e-16	8.58e-16
orf19.4595	3163.66	-1.06707	0.0941314	-11.336	8.71e-30	4.21e-29
orf19.1664	1814.1	-1.06422	0.0579232	-18.373	2.16e-75	4.4e-74
orf19.4734	1390.76	-1.06285	0.102792	-10.3399	4.65e-25	1.95e-24
orf19.2863	1401.2	-1.06279	0.0752283	-14.1275	2.57e-45	1.99e-44
orf19.5519	5060.86	-1.05994	0.0640991	-16.5359	2.02e-61	2.56e-60
orf19.542	279739	-1.05839	0.0950649	-11.1334	8.63e-29	4.05e-28
orf19.6814	989392	-1.0581	0.11396	-9.28482	1.62e-20	5.77e-20
orf19.6595	1510.24	-1.0562	0.164064	-6.43776	1.21e-10	2.85e-10
orf19.2114	1012.57	-1.0529	0.0980657	-10.7367	6.85e-27	3.02e-26
orf19.4132	841.082	-1.05193	0.0965374	-10.8967	1.2e-27	5.39e-27
orf19.6091	1891.2	-1.05105	0.0907578	-11.5808	5.16e-31	2.59e-30
orf19.2474	3394.66	-1.04863	0.0577979	-18.1431	1.46e-73	2.8e-72
orf19.3684	3705.53	-1.04732	0.107931	-9.70366	2.91e-22	1.1e-21
orf19.2151	8608.16	-1.04674	0.0542003	-19.3124	4.22e-83	1.07e-81
orf19.5799	5914.45	-1.04502	0.0858422	-12.1737	4.29e-34	2.37e-33
orf19.207	1280.46	-1.0443	0.0778616	-13.4123	5.12e-41	3.51e-40
orf19.7420	1472.09	-1.04386	0.0792958	-13.1641	1.41e-39	9.27e-39
orf19.4395	7430.8	-1.0422	0.0615443	-16.9341	2.52e-64	3.46e-63
orf19.5526	1621.02	-1.04138	0.0834115	-12.4848	9.03e-36	5.27e-35
orf19.2946	74.3233	-1.04057	0.273542	-3.80406	0.000142342	0.000233482
orf19.2269	4645.62	-1.03832	0.0631777	-16.4349	1.08e-60	1.33e-59
orf19.3872	1260.73	-1.03806	0.0787379	-13.1838	1.09e-39	7.19e-39
orf19.1240	5962.86	-1.03725	0.0881418	-11.768	5.71e-32	2.95e-31
orf19.562	425.999	-1.0371	0.118061	-8.78444	1.57e-18	5.19e-18
orf19.2826	2503.67	-1.03645	0.080801	-12.8272	1.15e-37	7.14e-37
orf19.5204	944.4	-1.03066	0.0821875	-12.5404	4.49e-36	2.64e-35
orf19.510	106.266	-1.03032	0.163161	-6.31473	2.71e-10	6.25e-10
orf19.5555	2174.76	-1.02994	0.0604211	-17.046	3.74e-65	5.31e-64
orf19.4015	51.1699	-1.02943	0.271272	-3.79482	0.000147752	0.000241965
orf19.5965	5420.67	-1.02938	0.0664365	-15.4942	3.8e-54	3.84e-53
orf19.5630	4626.6	-1.02774	0.0857174	-11.9898	4.02e-33	2.16e-32
orf19.4215	7629.04	-1.02701	0.14808	-6.93552	4.05e-12	1.02e-11
orf19.296	166.272	-1.0257	0.148056	-6.92782	4.27e-12	1.08e-11
orf19.6447	2136.55	-1.02455	0.0597413	-17.1498	6.31e-66	9.19e-65
orf19.6055	2909.38	-1.02397	0.0596596	-17.1636	4.97e-66	7.26e-65
orf19.4366	19.4899	-1.02202	0.348887	-2.92936	0.00339659	0.00496412
orf19.7265	3576.68	-1.02184	0.0365902	-27.9266	1.27e-171	1.09e-169
orf19.7612	13698.3	-1.02103	0.0835552	-12.2198	2.44e-34	1.36e-33
orf19.2277	9082.63	-1.0201	0.074187	-13.7503	5.07e-43	3.69e-42
orf19.1796	4607.41	-1.01959	0.089429	-11.4011	4.13e-30	2.02e-29
orf19.2890	540.833	-1.01923	0.0954752	-10.6753	1.33e-26	5.81e-26
orf19.5095	13147.6	-1.01692	0.0553822	-18.3618	2.66e-75	5.38e-74
orf19.4305	17.9331	-1.01678	0.407221	-2.49689	0.0125289	0.0173311
orf19.2168	163.696	-1.0159	0.209531	-4.84843	1.24e-06	2.35e-06
orf19.3214	323.036	-1.01495	0.148903	-6.81619	9.35e-12	2.32e-11
orf19.1632	1378.59	-1.01388	0.0631811	-16.0473	5.97e-58	6.84e-57
orf19.4791	481.9	-1.01277	0.132575	-7.6392	2.19e-14	6.1e-14
orf19.6117	11110	-1.01242	0.11426	-8.86062	7.96e-19	2.65e-18
orf19.6671	1908.38	-1.00871	0.0542214	-18.6036	3e-77	6.42e-76
orf19.7199	1159.56	-1.00868	0.121944	-8.27171	1.32e-16	4.06e-16
orf19.3969	726.696	-1.00828	0.0948292	-10.6325	2.1e-26	9.13e-26
orf19.3697	1107.68	-1.00776	0.0678358	-14.8559	6.37e-50	5.66e-49
orf19.5030	4012.81	-1.00606	0.0688912	-14.6036	2.67e-48	2.25e-47
orf19.3679	1118.11	-1.00478	0.0763267	-13.1642	1.41e-39	9.27e-39
orf19.2877	726133	-1.00185	0.0858759	-11.6663	1.9e-31	9.67e-31
orf19.2261	2918.55	-1.00142	0.127662	-7.84427	4.35e-15	1.25e-14
orf19.7266	943.126	-1.00009	0.0592239	-16.8866	5.64e-64	7.7e-63
orf19.4261	2393.18	1.00017	0.125331	7.98025	1.46e-15	4.3e-15
orf19.3541	5413.46	1.00225	0.0902927	11.1001	1.25e-28	5.84e-28
orf19.5505	7250.69	1.00308	0.0442072	22.6904	5.58e-114	2.55e-112
orf19.2991	308.498	1.00489	0.108048	9.3004	1.4e-20	5e-20
orf19.345	315.908	1.00567	0.11227	8.95766	3.32e-19	1.12e-18
orf19.7159	1120.54	1.00594	0.0634509	15.8538	1.32e-56	1.45e-55
orf19.3105	40.9054	1.00637	0.30265	3.32519	0.00088359	0.00136251
orf19.1927	205.483	1.00682	0.129587	7.76945	7.88e-15	2.23e-14
orf19.88	36337.5	1.00996	0.0426628	23.673	6.83e-124	3.58e-122
orf19.5064	1323.07	1.01297	0.153277	6.60873	3.88e-11	9.33e-11
orf19.2467	713.291	1.01514	0.0733972	13.8307	1.66e-43	1.22e-42
orf19.7645	2030.33	1.01623	0.0672487	15.1115	1.36e-51	1.25e-50
orf19.2514	425.615	1.01646	0.0948863	10.7124	8.9e-27	3.91e-26
orf19.3139	4636.46	1.0166	0.0449938	22.5943	4.93e-113	2.2e-111
orf19.23	3367.59	1.01857	0.0581187	17.5257	9.13e-69	1.49e-67
orf19.5279	982.136	1.02005	0.128091	7.96347	1.67e-15	4.91e-15
orf19.7012	937.042	1.02315	0.175667	5.82436	5.73e-09	1.24e-08
orf19.2977	4821.97	1.02382	0.0945283	10.8309	2.46e-27	1.09e-26
orf19.6148	783.764	1.02387	0.0833058	12.2905	1.02e-34	5.76e-34
orf19.7600	70503	1.02621	0.0376107	27.2852	6.36e-164	4.89e-162
orf19.2604	230.722	1.0268	0.18281	5.6168	1.95e-08	4.08e-08
orf19.3026	6000.32	1.02755	0.0454094	22.6285	2.27e-113	1.02e-111
orf19.2461	910.245	1.0284	0.0770447	13.3481	1.21e-40	8.24e-40
orf19.5660.1	5228.82	1.02875	0.0713765	14.4131	4.28e-47	3.48e-46
orf19.5824	778.145	1.03099	0.077382	13.3234	1.69e-40	1.14e-39
orf19.2831	971.286	1.03284	0.0759548	13.5981	4.11e-42	2.91e-41
orf19.3757	2195.69	1.03303	0.0587429	17.5855	3.18e-69	5.22e-68
orf19.5835	1442.46	1.03365	0.0855929	12.0764	1.41e-33	7.64e-33
orf19.947	703.249	1.03375	0.126329	8.18302	2.77e-16	8.39e-16
orf19.339	46808.4	1.03456	0.0593475	17.4322	4.7e-68	7.43e-67
orf19.3707	98924.2	1.03469	0.0929876	11.1272	9.25e-29	4.33e-28
orf19.6066	1275.94	1.035	0.0968137	10.6906	1.13e-26	4.93e-26
orf19.2599	3487.38	1.03787	0.0757743	13.6969	1.06e-42	7.66e-42
orf19.427	993.175	1.04023	0.0874155	11.8998	1.19e-32	6.28e-32
orf19.334	782.226	1.04225	0.099872	10.4358	1.7e-25	7.21e-25
orf19.4494	317.417	1.04459	0.100957	10.3469	4.32e-25	1.81e-24
orf19.3668	6839.83	1.0447	0.28849	3.62126	0.000293167	0.000469222
orf19.3774	593.241	1.04495	0.0831309	12.57	3.09e-36	1.83e-35
orf19.6306	556.472	1.04534	0.0997461	10.4801	1.07e-25	4.56e-25
orf19.1171	28.9776	1.04573	0.34372	3.04239	0.00234711	0.00348481
orf19.3219	373.211	1.04643	0.102263	10.2328	1.41e-24	5.83e-24
orf19.3589	17.1589	1.0512	0.490288	2.14404	0.0320297	0.0425894
orf19.4465	609.004	1.0514	0.0901952	11.6569	2.12e-31	1.08e-30
orf19.715	61.9962	1.05142	0.209951	5.00791	5.5e-07	1.06e-06
orf19.1304	679.139	1.05378	0.0958078	10.9989	3.87e-28	1.77e-27
orf19.432	480.762	1.054	0.107451	9.80908	1.03e-22	3.98e-22
orf19.4940	1278.5	1.05644	0.0805466	13.1159	2.67e-39	1.74e-38
orf19.3874	509.537	1.05714	0.0871695	12.1274	7.56e-34	4.13e-33
orf19.2673	326.482	1.05765	0.141561	7.47133	7.94e-14	2.17e-13
orf19.4283	3170.82	1.05874	0.112019	9.45146	3.34e-21	1.22e-20
orf19.3869	2560.44	1.05914	0.145773	7.26568	3.71e-13	9.87e-13
orf19.4367	1073.6	1.05921	0.108933	9.72354	2.39e-22	9.12e-22
orf19.5567	232.104	1.06081	0.164406	6.45239	1.1e-10	2.6e-10
orf19.6136	2179.54	1.06195	0.156101	6.80299	1.02e-11	2.54e-11
orf19.6558	2568.27	1.06308	0.0740106	14.3639	8.72e-47	7.03e-46
orf19.449	17653.4	1.06404	0.0604181	17.6113	2.02e-69	3.34e-68
orf19.4101	173.517	1.06511	0.13682	7.78472	6.99e-15	1.99e-14
orf19.1124.2	2906.05	1.06571	0.100727	10.5802	3.68e-26	1.59e-25
orf19.1956	3709.43	1.06605	0.122924	8.67245	4.23e-18	1.37e-17
orf19.1523	151.008	1.06964	0.22794	4.69264	2.7e-06	4.97e-06
orf19.5919	93.3001	1.07264	0.235373	4.55719	5.18e-06	9.42e-06
orf19.308	799.26	1.07543	0.0863657	12.452	1.36e-35	7.94e-35
orf19.3089	717.017	1.07569	0.133861	8.03589	9.29e-16	2.76e-15
orf19.3367	2308.44	1.07595	0.131438	8.186	2.7e-16	8.19e-16
orf19.927	79.7748	1.07811	0.215131	5.01144	5.4e-07	1.05e-06
orf19.73	1714.07	1.07838	0.120049	8.98289	2.64e-19	8.94e-19
orf19.946	3558.82	1.07879	0.068562	15.7345	8.78e-56	9.41e-55
orf19.3099	4365.84	1.08074	0.0668787	16.1598	9.69e-59	1.14e-57
orf19.2408	373.241	1.08093	0.0955729	11.31	1.17e-29	5.65e-29
orf19.1108	3173.31	1.08128	0.0513354	21.063	1.74e-98	6.11e-97
orf19.2398	6352.28	1.08346	0.0620073	17.4732	2.29e-68	3.68e-67
orf19.158	732.32	1.08558	0.0973266	11.154	6.84e-29	3.22e-28
orf19.2723	59.3183	1.08822	0.270424	4.02412	5.72e-05	9.68e-05
orf19.5510	1240.28	1.08962	0.117638	9.26249	2e-20	7.08e-20
orf19.215	1310.63	1.09035	0.0909653	11.9865	4.18e-33	2.24e-32
orf19.2196	1618.87	1.0912	0.064294	16.972	1.32e-64	1.85e-63
orf19.896	2664.26	1.09121	0.067968	16.0548	5.29e-58	6.09e-57
orf19.4855	301.616	1.0917	0.122887	8.88371	6.47e-19	2.16e-18
orf19.4252	635.918	1.09233	0.0715655	15.2634	1.34e-52	1.28e-51
orf19.2064	1403.09	1.09265	0.0520191	21.0048	5.93e-98	2.06e-96
orf19.2368	1126.66	1.09305	0.0638316	17.1239	9.84e-66	1.43e-64
orf19.5759	3093.28	1.09371	0.133152	8.21404	2.14e-16	6.5e-16
orf19.3539	310.19	1.0949	0.113805	9.6208	6.53e-22	2.45e-21
orf19.570	441.306	1.09556	0.105453	10.3891	2.78e-25	1.17e-24
orf19.4076	10250	1.09612	0.0861914	12.7173	4.74e-37	2.89e-36
orf19.5610	224.006	1.0982	0.153267	7.16525	7.76e-13	2.04e-12
orf19.1575	2595.52	1.09869	0.0643764	17.0667	2.62e-65	3.76e-64
orf19.7514	39824.3	1.09888	0.112338	9.78194	1.35e-22	5.18e-22
orf19.5550	1633.93	1.09915	0.0973919	11.2859	1.54e-29	7.39e-29
orf19.2158	1723.23	1.09976	0.111368	9.87501	5.34e-23	2.08e-22
orf19.1716	1591.76	1.10086	0.0676534	16.272	1.56e-59	1.86e-58
orf19.6208	1127.23	1.10146	0.136497	8.0695	7.06e-16	2.1e-15
orf19.1415	2484.22	1.10154	0.100842	10.9234	8.91e-28	4.03e-27
orf19.3501	556.92	1.10194	0.147884	7.45141	9.23e-14	2.52e-13
orf19.782	2470.44	1.10199	0.0566269	19.4605	2.37e-84	6.08e-83
orf19.1613	15319.2	1.10305	0.02852	38.6764	0	0
orf19.6511	3502.19	1.10433	0.0462804	23.8618	7.64e-126	4.11e-124
orf19.4697	4128.73	1.10807	0.0867128	12.7786	2.16e-37	1.33e-36
orf19.3934	2926.77	1.10951	0.0944043	11.7527	6.84e-32	3.52e-31
orf19.1078	5029.53	1.11022	0.039685	27.9758	3.2e-172	2.82e-170
orf19.5100	6606.13	1.1111	0.0849943	13.0726	4.72e-39	3.05e-38
orf19.3138	9586.66	1.11188	0.0709269	15.6765	2.19e-55	2.32e-54
orf19.2649	84.8149	1.11313	0.256303	4.343	1.41e-05	2.48e-05
orf19.5747	2683.14	1.11436	0.111192	10.0219	1.22e-23	4.85e-23
orf19.3553	1542.64	1.11534	0.0981448	11.3642	6.3e-30	3.07e-29
orf19.4895	125.293	1.1166	0.213071	5.24049	1.6e-07	3.2e-07
orf19.4159	660.48	1.11671	0.216392	5.16057	2.46e-07	4.87e-07
orf19.6844	2323.6	1.11671	0.140004	7.97628	1.51e-15	4.44e-15
orf19.6500	828.016	1.11769	0.0903703	12.3678	3.9e-35	2.23e-34
orf19.4751	1271.06	1.11769	0.135647	8.23971	1.73e-16	5.27e-16
orf19.5026	2624	1.11816	0.0837014	13.359	1.05e-40	7.13e-40
orf19.5201	2211.23	1.11968	0.108293	10.3393	4.68e-25	1.96e-24
orf19.4593	5191.34	1.12189	0.0625385	17.9393	5.82e-72	1.05e-70
orf19.5938	2085.38	1.12306	0.082879	13.5506	7.86e-42	5.5e-41
orf19.2115	3263.35	1.12574	0.0671973	16.7527	5.41e-63	7.24e-62
orf19.6639	2112.21	1.12593	0.0764776	14.7224	4.63e-49	3.99e-48
orf19.6062.3	3082.96	1.126	0.0622954	18.0752	4.99e-73	9.36e-72
orf19.2306	810.894	1.12836	0.0759221	14.8621	5.8e-50	5.17e-49
orf19.2978	496.621	1.13003	0.0981817	11.5096	1.18e-30	5.86e-30
orf19.7359	2666.24	1.13327	0.0811893	13.9584	2.8e-44	2.09e-43
orf19.5009	1171.05	1.13607	0.115221	9.85998	6.21e-23	2.41e-22
orf19.3518	5082.06	1.13736	0.0349154	32.5749	9.3e-233	1.18e-230
orf19.6316.4	135.125	1.13827	0.201468	5.64987	1.61e-08	3.39e-08
orf19.2462	783.945	1.13853	0.0785097	14.5018	1.18e-47	9.77e-47
orf19.4884	55.3818	1.1395	0.278158	4.09658	4.19e-05	7.17e-05
orf19.7153	2870.79	1.13963	0.077297	14.7435	3.39e-49	2.94e-48
orf19.1957	1420.65	1.13968	0.110749	10.2907	7.76e-25	3.23e-24
orf19.3210	22.6169	1.14152	0.358406	3.185	0.00144753	0.00218987
orf19.547	897.134	1.14296	0.103687	11.0232	2.95e-28	1.36e-27
orf19.3675	10919.4	1.14296	0.130981	8.72619	2.63e-18	8.59e-18
orf19.7160	1635.84	1.14317	0.0602653	18.9689	3.08e-80	7.09e-79
orf19.409	20426.6	1.14317	0.0697743	16.3839	2.49e-60	3.03e-59
orf19.3283	289.288	1.14413	0.107423	10.6507	1.73e-26	7.53e-26
orf19.3582	881.836	1.14519	0.0653403	17.5265	8.99e-69	1.47e-67
orf19.4600	301.331	1.14727	0.223792	5.12652	2.95e-07	5.81e-07
orf19.5206	162.198	1.15068	0.216022	5.32668	1e-07	2.02e-07
orf19.3216	982.753	1.15284	0.0961308	11.9924	3.89e-33	2.09e-32
orf19.3724	716.95	1.15372	0.0752675	15.3283	4.95e-53	4.8e-52
orf19.4743	494.635	1.15461	0.0903833	12.7746	2.27e-37	1.4e-36
orf19.3732	1976.51	1.15502	0.0904837	12.7649	2.57e-37	1.58e-36
orf19.6229	31855.3	1.15598	0.105246	10.9836	4.58e-28	2.09e-27
orf19.2117	1325.91	1.1566	0.0778729	14.8524	6.72e-50	5.96e-49
orf19.3106	2582.6	1.15724	0.0373695	30.9675	1.48e-210	1.58e-208
orf19.2724	3328.35	1.15733	0.073969	15.6462	3.53e-55	3.69e-54
orf19.4093	6694.09	1.15792	0.0812506	14.2512	4.41e-46	3.49e-45
orf19.2028	4519.69	1.15885	0.0432042	26.8226	1.76e-158	1.29e-156
orf19.3887	523.324	1.15921	0.0935145	12.3961	2.75e-35	1.59e-34
orf19.5884	1614.54	1.16074	0.090629	12.8076	1.49e-37	9.18e-37
orf19.5626	20494	1.16129	0.0641611	18.0996	3.21e-73	6.08e-72
orf19.1717	68.8914	1.16319	0.272147	4.2741	1.92e-05	3.35e-05
orf19.198	35680.2	1.16365	0.0455718	25.5344	8.19e-144	5.24e-142
orf19.5293	8580.7	1.1642	0.0903241	12.8892	5.18e-38	3.23e-37
orf19.5067	93.4254	1.16661	0.236802	4.92652	8.37e-07	1.6e-06
orf19.4962	18.6961	1.1668	0.4356	2.6786	0.00739302	0.0104504
orf19.2785	3072.84	1.16696	0.0784359	14.8779	4.59e-50	4.1e-49
orf19.579	2272.44	1.16699	0.0682246	17.1051	1.36e-65	1.96e-64
orf19.1488	137.162	1.16829	0.178702	6.53763	6.25e-11	1.5e-10
orf19.6948	2393.96	1.17286	0.120707	9.71665	2.56e-22	9.75e-22
orf19.3777	32.2367	1.17335	0.35066	3.34612	0.000819518	0.00126757
orf19.1090	47.4653	1.1741	0.243414	4.82346	1.41e-06	2.65e-06
orf19.6779	4139.2	1.17494	0.067747	17.3431	2.23e-67	3.44e-66
orf19.7392	5952.18	1.17511	0.0851937	13.7934	2.79e-43	2.04e-42
orf19.2214	2468.24	1.17806	0.131189	8.97992	2.71e-19	9.18e-19
orf19.3538	64.5863	1.17842	0.233809	5.04011	4.65e-07	9.06e-07
orf19.506	8039.9	1.17845	0.104706	11.2549	2.19e-29	1.04e-28
orf19.695	199.137	1.17928	0.169963	6.93842	3.97e-12	1e-11
orf19.1760	5406.95	1.18373	0.0707957	16.7203	9.32e-63	1.23e-61
orf19.5792	468.516	1.1841	0.1019	11.6202	3.25e-31	1.64e-30
orf19.443	341.626	1.18419	0.112201	10.5542	4.86e-26	2.09e-25
orf19.825	1883.59	1.18663	0.0711331	16.6818	1.78e-62	2.32e-61
orf19.1836	260.587	1.18701	0.185362	6.40374	1.52e-10	3.55e-10
orf19.1662	1947.77	1.1904	0.128776	9.24394	2.38e-20	8.4e-20
orf19.7065	239.698	1.1918	0.117814	10.116	4.69e-24	1.9e-23
orf19.4907	12803.9	1.1943	0.0683658	17.4692	2.46e-68	3.93e-67
orf19.6855	1191.38	1.19731	0.0749297	15.9791	1.79e-57	2.02e-56
orf19.498	4899.58	1.19806	0.0987174	12.1362	6.79e-34	3.72e-33
orf19.6209	1041.53	1.20039	0.0612102	19.611	1.25e-85	3.28e-84
orf19.5758	3288.32	1.20128	0.0674675	17.8054	6.42e-71	1.11e-69
orf19.3170	1144.2	1.20143	0.0798325	15.0494	3.49e-51	3.19e-50
orf19.5521	3106.45	1.20232	0.0556425	21.6079	1.51e-103	5.86e-102
orf19.2796	831.382	1.2033	0.0873827	13.7704	3.84e-43	2.8e-42
orf19.5212	17.13	1.20388	0.411891	2.92282	0.00346879	0.00506599
orf19.7313	680.117	1.20764	0.102598	11.7705	5.54e-32	2.86e-31
orf19.6369	2621.74	1.20819	0.0640919	18.8509	2.89e-79	6.48e-78
orf19.5843	1274.51	1.21148	0.117768	10.287	8.06e-25	3.35e-24
orf19.6689	544.862	1.2117	0.0930834	13.0173	9.75e-39	6.23e-38
orf19.2930	4528.36	1.21276	0.079858	15.1865	4.34e-52	4.09e-51
orf19.6000	36863.7	1.21451	0.0894143	13.583	5.05e-42	3.56e-41
orf19.1267.1	1371.42	1.21576	0.0607762	20.0038	5.1e-89	1.46e-87
orf19.1533	1487.52	1.21609	0.0874052	13.9132	5.27e-44	3.92e-43
orf19.3340	8014.14	1.2212	0.0440902	27.6979	7.4e-169	6e-167
orf19.3564	2790.56	1.22161	0.0700562	17.4376	4.28e-68	6.78e-67
orf19.773	138.8	1.22256	0.204493	5.97848	2.25e-09	4.98e-09
orf19.3972	105.648	1.2257	0.222626	5.50567	3.68e-08	7.57e-08
orf19.5097	616.012	1.22691	0.10209	12.018	2.86e-33	1.54e-32
orf19.7356	31.1316	1.22866	0.521871	2.35434	0.0185554	0.0252703
orf19.3111	50.9262	1.22909	0.226736	5.42079	5.93e-08	1.21e-07
orf19.4889	1471.32	1.23191	0.0976856	12.611	1.84e-36	1.1e-35
orf19.6464	4934.39	1.23835	0.0331903	37.3106	1.11e-304	1.77e-302
orf19.473	1882.18	1.24095	0.079565	15.5967	7.67e-55	7.91e-54
orf19.288	6820.03	1.24166	0.0515888	24.0684	5.36e-128	2.96e-126
orf19.4769	674.788	1.2421	0.106479	11.6652	1.92e-31	9.79e-31
orf19.3755	1592.44	1.24229	0.118327	10.4988	8.75e-26	3.74e-25
orf19.2017	2592.2	1.24238	0.0803648	15.4593	6.53e-54	6.54e-53
orf19.445	1519.65	1.24391	0.146582	8.4861	2.14e-17	6.75e-17
orf19.3704	1222.91	1.24436	0.085322	14.5843	3.53e-48	2.98e-47
orf19.4227	43.534	1.24494	0.442878	2.81103	0.00493826	0.00711119
orf19.2479	103.513	1.2469	0.193712	6.43686	1.22e-10	2.87e-10
orf19.5037	277.173	1.24918	0.17599	7.09806	1.27e-12	3.29e-12
orf19.7064	9170.12	1.2495	0.042914	29.1163	2.23e-186	2.05e-184
orf19.7029	40.4011	1.25403	0.435246	2.8812	0.00396166	0.00575261
orf19.6907	663.062	1.2572	0.124945	10.062	8.13e-24	3.25e-23
orf19.6918	142.004	1.25964	0.20241	6.22323	4.87e-10	1.11e-09
orf19.5502	38.1049	1.26314	0.312301	4.04462	5.24e-05	8.9e-05
orf19.7374	9660.08	1.26456	0.0472601	26.7575	1.01e-157	7.3e-156
orf19.7550	427.599	1.26961	0.14603	8.69418	3.49e-18	1.14e-17
orf19.4028	1130.54	1.27316	0.116559	10.9229	8.96e-28	4.05e-27
orf19.4056	1516.42	1.27401	0.255047	4.99521	5.88e-07	1.13e-06
orf19.5271	252.227	1.27611	0.131984	9.66871	4.09e-22	1.54e-21
orf19.7150	20584.9	1.27967	0.0666058	19.2126	2.9e-82	7.02e-81
orf19.2183	10285.5	1.27992	0.0984029	13.0069	1.12e-38	7.12e-38
orf19.685	2089.44	1.28346	0.192683	6.66099	2.72e-11	6.6e-11
orf19.3448	305.92	1.28441	0.179636	7.15009	8.67e-13	2.27e-12
orf19.6920	91.2011	1.28965	0.227225	5.67565	1.38e-08	2.93e-08
orf19.7207	4733.55	1.29007	0.0379177	34.0229	1.02e-253	1.44e-251
orf19.6420	1015.4	1.29023	0.161002	8.01376	1.11e-15	3.3e-15
orf19.3931	403.915	1.3019	0.179958	7.23446	4.67e-13	1.24e-12
orf19.3207	680.805	1.30252	0.115153	11.3112	1.15e-29	5.57e-29
orf19.2006.1	314.47	1.30254	0.139299	9.3507	8.71e-21	3.12e-20
orf19.813	2210.15	1.30351	0.127664	10.2104	1.78e-24	7.31e-24
orf19.7254	898.103	1.30948	0.0808514	16.1961	5.37e-59	6.34e-58
orf19.7194	98.0015	1.31548	0.264311	4.977	6.46e-07	1.24e-06
orf19.2611	2735.05	1.32043	0.0931023	14.1825	1.18e-45	9.15e-45
orf19.4813	12210.1	1.32543	0.0896151	14.7902	1.69e-49	1.49e-48
orf19.4365	496.497	1.32562	0.186385	7.11228	1.14e-12	2.97e-12
orf19.5235	144.505	1.32564	0.274656	4.82656	1.39e-06	2.61e-06
orf19.1405	638.904	1.32695	0.0758485	17.4947	1.57e-68	2.54e-67
orf19.512	4884.93	1.32837	0.0734043	18.0967	3.38e-73	6.38e-72
orf19.3480	1966.76	1.33179	0.118101	11.2767	1.71e-29	8.17e-29
orf19.1528	826.946	1.33205	0.123172	10.8146	2.94e-27	1.3e-26
orf19.2594	1857.47	1.33233	0.083288	15.9967	1.35e-57	1.53e-56
orf19.7590	12692.5	1.33495	0.0663968	20.1056	6.59e-90	1.93e-88
orf19.3124	3004.9	1.33563	0.0548468	24.352	5.52e-131	3.13e-129
orf19.3288	2605.73	1.33968	0.0789391	16.971	1.35e-64	1.88e-63
orf19.3460	163.177	1.34078	0.161831	8.28507	1.18e-16	3.63e-16
orf19.6696	553.16	1.34332	0.17687	7.59496	3.08e-14	8.54e-14
orf19.5627	3370.38	1.35016	0.077417	17.4401	4.1e-68	6.51e-67
orf19.1832	1086.46	1.35216	0.095949	14.0925	4.22e-45	3.23e-44
orf19.5704	253.81	1.35429	0.280163	4.83394	1.34e-06	2.52e-06
orf19.4188	2079.81	1.35439	0.0912289	14.846	7.38e-50	6.53e-49
orf19.6751	928.131	1.35689	0.112791	12.0301	2.47e-33	1.33e-32
orf19.1350	582.963	1.36234	0.11429	11.92	9.31e-33	4.94e-32
orf19.6730	564.31	1.36359	0.0961001	14.1892	1.07e-45	8.33e-45
orf19.6355	3155.55	1.36505	0.0982446	13.8944	6.85e-44	5.08e-43
orf19.7354	260.651	1.36766	0.193214	7.07848	1.46e-12	3.77e-12
orf19.1771	133.679	1.36854	0.181565	7.53747	4.79e-14	1.32e-13
orf19.7091	2067.93	1.36966	0.10658	12.851	8.5e-38	5.27e-37
orf19.6110	13.0072	1.37072	0.535605	2.5592	0.0104912	0.0145921
orf19.6917	76.4594	1.373	0.215448	6.37279	1.86e-10	4.33e-10
orf19.2446	1247.71	1.37489	0.0524224	26.2271	1.31e-151	8.53e-150
orf19.5791	18361.1	1.37545	0.0726302	18.9377	5.57e-80	1.27e-78
orf19.3432	52.8465	1.38181	0.229782	6.01356	1.81e-09	4.03e-09
orf19.1499	812.662	1.38191	0.134568	10.2693	9.69e-25	4.02e-24
orf19.1335	1620.92	1.38225	0.0963081	14.3524	1.03e-46	8.25e-46
orf19.889	616.874	1.38256	0.123288	11.214	3.48e-29	1.65e-28
orf19.429	1167.76	1.38829	0.0950423	14.6071	2.53e-48	2.14e-47
orf19.2309	486.621	1.3888	0.180997	7.67307	1.68e-14	4.71e-14
orf19.5541	1836.31	1.39091	0.138712	10.0273	1.16e-23	4.59e-23
orf19.3303	795.432	1.39759	0.138836	10.0665	7.77e-24	3.11e-23
orf19.4972	8.30249	1.40054	0.612481	2.28666	0.0222154	0.0299992
orf19.6554	2800.68	1.40105	0.0700353	20.0048	5e-89	1.43e-87
orf19.1109	966.791	1.40247	0.113346	12.3734	3.64e-35	2.09e-34
orf19.6007	1113.77	1.41001	0.111677	12.6258	1.52e-36	9.13e-36
orf19.7500	2534.92	1.41151	0.0790692	17.8516	2.81e-71	4.91e-70
orf19.3115	2074.76	1.41277	0.050952	27.7276	3.25e-169	2.67e-167
orf19.6041	2280.09	1.41497	0.155886	9.07698	1.12e-19	3.84e-19
orf19.6805	216.569	1.41688	0.253977	5.57877	2.42e-08	5.06e-08
orf19.2721	901.209	1.41816	0.0905501	15.6616	2.77e-55	2.91e-54
orf19.5220	75.4263	1.42027	0.2498	5.68562	1.3e-08	2.77e-08
orf19.336	1133.51	1.42217	0.0919549	15.466	5.89e-54	5.93e-53
orf19.2747	1129.5	1.42422	0.0980681	14.5228	8.69e-48	7.23e-47
orf19.7107	1571.33	1.4246	0.107243	13.2838	2.87e-40	1.92e-39
orf19.4701	64.2595	1.42914	0.280174	5.10091	3.38e-07	6.64e-07
orf19.4563	412.993	1.42969	0.194753	7.34103	2.12e-13	5.69e-13
orf19.4450.2	188.864	1.4342	0.130361	11.0018	3.75e-28	1.72e-27
orf19.6555	176.373	1.43427	0.141813	10.1138	4.8e-24	1.94e-23
orf19.2607	2232.84	1.43958	0.0531578	27.0812	1.64e-161	1.25e-159
orf19.2463	753.744	1.4435	0.0752833	19.1743	6.07e-82	1.45e-80
orf19.3986	195.241	1.44552	0.173168	8.34747	6.97e-17	2.17e-16
orf19.2936	137.472	1.44746	0.155651	9.2994	1.41e-20	5.04e-20
orf19.6829	1079.49	1.4479	0.189314	7.64811	2.04e-14	5.7e-14
orf19.5166	956.154	1.44796	0.133237	10.8676	1.65e-27	7.37e-27
orf19.7081	16306.2	1.44832	0.0376463	38.4717	0	0
orf19.1047	2342.86	1.45056	0.111264	13.0371	7.52e-39	4.83e-38
orf19.3142	583.871	1.45414	0.0777847	18.6944	5.5e-78	1.19e-76
orf19.234	650.851	1.455	0.120659	12.0587	1.74e-33	9.44e-33
orf19.5912	4737.94	1.45587	0.0775098	18.7831	1.04e-78	2.29e-77
orf19.5619	1576.21	1.45683	0.0769872	18.923	7.38e-80	1.67e-78
orf19.7062	6177.57	1.45805	0.0808587	18.0321	1.09e-72	2.02e-71
orf19.3990	183.113	1.45947	0.223613	6.52675	6.72e-11	1.61e-10
orf19.6903	618.09	1.45987	0.109975	13.2745	3.25e-40	2.16e-39
orf19.2638	17.5417	1.46028	0.55314	2.63998	0.00829107	0.011652
orf19.48	3076.7	1.46037	0.0651482	22.4162	2.74e-111	1.18e-109
orf19.4640	3197.57	1.46274	0.0758875	19.2751	8.7e-83	2.16e-81
orf19.6126	15168.8	1.46376	0.0967499	15.1294	1.04e-51	9.68e-51
orf19.2676	454.488	1.46487	0.0912837	16.0475	5.95e-58	6.84e-57
orf19.7307	699.418	1.46515	0.134952	10.8568	1.85e-27	8.26e-27
orf19.2770.1	8964.99	1.46571	0.120589	12.1545	5.43e-34	2.98e-33
orf19.3537	410.795	1.46644	0.102115	14.3607	9.13e-47	7.36e-46
orf19.2623	4183.8	1.47368	0.0594864	24.7734	1.74e-135	1.05e-133
orf19.5566	342.065	1.47533	0.125319	11.7727	5.4e-32	2.79e-31
orf19.5877	5256.59	1.47587	0.0460278	32.0648	1.37e-225	1.63e-223
orf19.3466	196.862	1.47593	0.177406	8.31948	8.83e-17	2.73e-16
orf19.1150.1	83.7411	1.48136	0.201485	7.35223	1.95e-13	5.24e-13
orf19.5987	1081.41	1.48373	0.10379	14.2955	2.33e-46	1.86e-45
orf19.2948	2829.15	1.48429	0.063398	23.4123	3.21e-121	1.65e-119
orf19.6392	632.083	1.48745	0.0853422	17.4292	4.95e-68	7.79e-67
orf19.1517	16419.7	1.49034	0.0491359	30.331	4.48e-202	4.46e-200
orf19.3646	17915.3	1.49034	0.119015	12.5223	5.64e-36	3.31e-35
orf19.6984	1359.48	1.49812	0.085555	17.5106	1.19e-68	1.92e-67
orf19.5847	3814.95	1.50221	0.0906633	16.5691	1.17e-61	1.48e-60
orf19.5565	2037.81	1.50481	0.286798	5.24693	1.55e-07	3.09e-07
orf19.4063	6.99603	1.50715	0.678055	2.22275	0.0262329	0.0352129
orf19.4190	768.788	1.51491	0.195183	7.76147	8.39e-15	2.38e-14
orf19.4788	2641.94	1.52497	0.0601096	25.3699	5.43e-142	3.4e-140
orf19.94	1925.06	1.52716	0.0847216	18.0257	1.22e-72	2.26e-71
orf19.4674.1	1640.88	1.52804	0.151477	10.0876	6.27e-24	2.52e-23
orf19.2591	36.6476	1.53437	0.470134	3.26369	0.0010997	0.00168252
orf19.81	111.252	1.53803	0.201446	7.63497	2.26e-14	6.3e-14
orf19.4820	2052.06	1.53876	0.0562155	27.3725	5.83e-165	4.54e-163
orf19.3107	19.7813	1.54075	0.420353	3.66537	0.000246985	0.000397928
orf19.6818	1884.42	1.54217	0.092632	16.6484	3.11e-62	4.01e-61
orf19.920	911.874	1.54219	0.0976164	15.7985	3.19e-56	3.46e-55
orf19.6169	56.1122	1.54302	0.332902	4.63504	3.57e-06	6.55e-06
orf19.29	89.0156	1.54566	0.195637	7.90064	2.77e-15	8.08e-15
orf19.4161	113.327	1.55208	0.26283	5.90524	3.52e-09	7.7e-09
orf19.4870	2124.65	1.5532	0.124095	12.5162	6.09e-36	3.57e-35
orf19.2193	2121.04	1.55423	0.0747165	20.8017	4.18e-96	1.36e-94
orf19.2520	2781.28	1.55528	0.136733	11.3746	5.6e-30	2.73e-29
orf19.3547	2602.66	1.55614	0.102175	15.2302	2.23e-52	2.12e-51
orf19.2947	12887.4	1.5641	0.0730907	21.3994	1.35e-101	4.95e-100
orf19.1162	3306.69	1.56578	0.072314	21.6525	5.76e-104	2.26e-102
orf19.5785	796.187	1.56616	0.130393	12.011	3.11e-33	1.67e-32
orf19.2711	2143.79	1.56739	0.0986676	15.8856	7.97e-57	8.81e-56
orf19.5407	1577.02	1.5694	0.0876924	17.8966	1.25e-71	2.22e-70
orf19.5921	654.83	1.57307	0.0873956	17.9994	1.97e-72	3.58e-71
orf19.3627	302.253	1.58091	0.167462	9.44036	3.71e-21	1.35e-20
orf19.6230	661.585	1.58699	0.116726	13.5959	4.23e-42	3e-41
orf19.5850	3661.74	1.59392	0.11545	13.8062	2.34e-43	1.72e-42
orf19.2891	421.129	1.5943	0.142574	11.1822	4.98e-29	2.35e-28
orf19.2074	155.514	1.59527	0.204273	7.80951	5.74e-15	1.64e-14
orf19.1224	819.247	1.59633	0.114716	13.9156	5.1e-44	3.8e-43
orf19.1944	2474.19	1.59806	0.103568	15.43	1.03e-53	1.02e-52
orf19.2165	1692.54	1.5998	0.101735	15.7252	1.02e-55	1.09e-54
orf19.4495	10773.8	1.60394	0.0877534	18.2778	1.24e-74	2.48e-73
orf19.475	770.552	1.60753	0.116412	13.8089	2.25e-43	1.65e-42
orf19.356	13.8859	1.60857	0.635139	2.53263	0.011321	0.0156959
orf19.3669	48806.9	1.60999	0.0945694	17.0244	5.41e-65	7.63e-64
orf19.1915	3853.76	1.61098	0.0932231	17.2809	6.55e-67	9.83e-66
orf19.6972	280.085	1.61382	0.157064	10.2749	9.14e-25	3.79e-24
orf19.4012	985.935	1.61596	0.0905659	17.8429	3.28e-71	5.71e-70
orf19.168	660.148	1.6245	0.105248	15.435	9.52e-54	9.5e-53
orf19.3205	1181.73	1.62882	0.183191	8.89139	6.04e-19	2.02e-18
orf19.6418	1845.34	1.63343	0.0852697	19.156	8.62e-82	2.04e-80
orf19.3481	3879.73	1.63569	0.103463	15.8095	2.68e-56	2.91e-55
orf19.4363	1184.06	1.64429	0.101117	16.2613	1.86e-59	2.21e-58
orf19.6902	1362.4	1.64773	0.0997295	16.522	2.55e-61	3.22e-60
orf19.5069	1047.54	1.65113	0.170074	9.70828	2.78e-22	1.06e-21
orf19.2885	289.455	1.65124	0.152532	10.8255	2.61e-27	1.16e-26
orf19.6532	69.9379	1.65304	0.25367	6.51648	7.2e-11	1.72e-10
orf19.4885	34448.1	1.65425	0.0870333	19.0071	1.49e-80	3.44e-79
orf19.5249	233.35	1.65437	0.138906	11.91	1.05e-32	5.56e-32
orf19.4932	7114.21	1.65582	0.119108	13.9019	6.17e-44	4.58e-43
orf19.1361	1686.98	1.65769	0.161292	10.2776	8.89e-25	3.69e-24
orf19.7291	1057.69	1.66193	0.100651	16.5118	3.02e-61	3.78e-60
orf19.2847	837.357	1.66197	0.101254	16.4138	1.52e-60	1.88e-59
orf19.6811	1900.23	1.66264	0.0606038	27.4345	1.06e-165	8.5e-164
orf19.1828	414.767	1.66553	0.10163	16.3882	2.32e-60	2.84e-59
orf19.7624	901.173	1.67737	0.151984	11.0365	2.55e-28	1.17e-27
orf19.740	5608.92	1.67856	0.177432	9.46031	3.07e-21	1.12e-20
orf19.3988	149.156	1.6788	0.161069	10.4228	1.95e-25	8.26e-25
orf19.1497	427.093	1.6868	0.10113	16.6795	1.85e-62	2.4e-61
orf19.7634	892.547	1.68684	0.149172	11.308	1.2e-29	5.77e-29
orf19.4459	283.001	1.68718	0.263464	6.40384	1.52e-10	3.55e-10
orf19.1753	1646.16	1.69138	0.127878	13.2265	6.17e-40	4.09e-39
orf19.58	2137.42	1.69517	0.0764323	22.1787	5.51e-109	2.28e-107
orf19.5012	65.2658	1.69543	0.263336	6.43826	1.21e-10	2.85e-10
orf19.6477	447.589	1.69655	0.179371	9.45831	3.13e-21	1.14e-20
orf19.2360	11874.5	1.7005	0.105783	16.0753	3.8e-58	4.4e-57
orf19.3204	70.8733	1.70652	0.359148	4.75159	2.02e-06	3.76e-06
orf19.6020	623.228	1.70994	0.0843933	20.2616	2.81e-91	8.4e-90
orf19.1421	376.528	1.71718	0.103337	16.6174	5.22e-62	6.7e-61
orf19.417	937.145	1.71812	0.139793	12.2905	1.02e-34	5.76e-34
orf19.4096	202.855	1.72032	0.25432	6.76438	1.34e-11	3.29e-11
orf19.1349	18.4374	1.72444	0.513076	3.36099	0.00077664	0.00120493
orf19.4311	15939.3	1.72581	0.090649	19.0384	8.2e-81	1.91e-79
orf19.7046	4669.04	1.72878	0.0443274	39.0003	0	0
orf19.3221	923.432	1.73082	0.0712173	24.3034	1.81e-130	1.02e-128
orf19.5720	2408.28	1.73318	0.0528275	32.8083	4.48e-236	5.79e-234
orf19.4355	100.928	1.73325	0.201297	8.61044	7.28e-18	2.34e-17
orf19.318	1849.18	1.73633	0.114089	15.2191	2.64e-52	2.5e-51
orf19.2631	501.016	1.73791	0.155205	11.1975	4.2e-29	1.98e-28
orf19.4474	1452.95	1.74563	0.0865127	20.1777	1.54e-90	4.55e-89
orf19.3304	536.685	1.74565	0.132192	13.2054	8.17e-40	5.41e-39
orf19.6982	456.452	1.74579	0.120696	14.4644	2.04e-47	1.67e-46
orf19.4863	759.54	1.7493	0.0998454	17.5201	1.01e-68	1.64e-67
orf19.3275	71.0209	1.75044	0.317071	5.52065	3.38e-08	6.98e-08
orf19.4274	2157.68	1.75141	0.100709	17.3908	9.68e-68	1.51e-66
orf19.5589	6.98476	1.75413	0.829529	2.11461	0.0344635	0.0455761
orf19.1397	142.444	1.75798	0.196506	8.94621	3.68e-19	1.24e-18
orf19.4975	687.23	1.76204	0.0824332	21.3754	2.26e-101	8.24e-100
orf19.638	3621.05	1.76318	0.10962	16.0844	3.28e-58	3.81e-57
orf19.164	428.411	1.76649	0.127182	13.8894	7.34e-44	5.44e-43
orf19.6938	2610.04	1.76841	0.0980234	18.0407	9.34e-73	1.74e-71
orf19.4941	53681.3	1.77078	0.113865	15.5516	1.55e-54	1.58e-53
orf19.3477	708.949	1.77789	0.138404	12.8456	9.1e-38	5.63e-37
orf19.3798	568.402	1.78158	0.174571	10.2054	1.87e-24	7.68e-24
orf19.7372	570.819	1.7879	0.147648	12.1092	9.45e-34	5.15e-33
orf19.2336	32.1545	1.78833	0.373999	4.78165	1.74e-06	3.25e-06
orf19.3970	121.621	1.78845	0.232256	7.70032	1.36e-14	3.82e-14
orf19.2231	381.711	1.79195	0.140281	12.774	2.29e-37	1.4e-36
orf19.500	1180.06	1.80209	0.0977324	18.439	6.39e-76	1.33e-74
orf19.7593	751.816	1.80576	0.103624	17.4261	5.23e-68	8.21e-67
orf19.789	15218.5	1.8081	0.0685512	26.3759	2.59e-153	1.75e-151
orf19.2527	772.891	1.82029	0.0915958	19.8731	6.96e-88	1.92e-86
orf19.2917	3661.53	1.82079	0.107259	16.9755	1.25e-64	1.75e-63
orf19.3831	326.134	1.82164	0.149716	12.1673	4.64e-34	2.56e-33
orf19.4449	14516	1.8252	0.0516244	35.3553	8.32e-274	1.3e-271
orf19.1646	2139.99	1.82623	0.0973624	18.757	1.7e-78	3.71e-77
orf19.2998	893.157	1.82877	0.098507	18.5649	6.18e-77	1.31e-75
orf19.6710	2773.22	1.83263	0.0969594	18.901	1.12e-79	2.53e-78
orf19.4029	6140.96	1.84021	0.0746181	24.6617	2.76e-134	1.63e-132
orf19.6632	8671.4	1.84274	0.0693251	26.5811	1.12e-155	7.75e-154
orf19.7422	2254.57	1.84383	0.0946174	19.4872	1.41e-84	3.64e-83
orf19.341	118.644	1.84677	0.29833	6.19037	6e-10	1.36e-09
orf19.5588	22.2144	1.84975	0.501664	3.68724	0.000226698	0.000366506
orf19.6662	223.18	1.85041	0.166988	11.0811	1.55e-28	7.17e-28
orf19.5094	1990.23	1.85234	0.0634556	29.1911	2.52e-187	2.35e-185
orf19.2018	81.5341	1.85251	0.258785	7.15847	8.16e-13	2.14e-12
orf19.4689	63.4331	1.8546	0.310665	5.96977	2.38e-09	5.24e-09
orf19.2003	1382.37	1.85483	0.0926151	20.0273	3.18e-89	9.16e-88
orf19.4746	1164.55	1.85527	0.0967452	19.1768	5.78e-82	1.39e-80
orf19.541	2149.2	1.85885	0.0731893	25.3978	2.67e-142	1.69e-140
orf19.3778	1604.17	1.86479	0.0901542	20.6845	4.78e-95	1.52e-93
orf19.2282	140.479	1.88242	0.204933	9.18554	4.09e-20	1.43e-19
orf19.1578	3287.67	1.88244	0.108765	17.3074	4.13e-67	6.28e-66
orf19.4568	64.6236	1.88588	0.380016	4.96265	6.95e-07	1.33e-06
orf19.3015	4200.51	1.88958	0.0985814	19.1677	6.89e-82	1.64e-80
orf19.276	263.906	1.89403	0.165036	11.4765	1.73e-30	8.57e-30
orf19.558	1234.35	1.89713	0.303584	6.24912	4.13e-10	9.44e-10
orf19.85	2449.6	1.89829	0.102915	18.4452	5.7e-76	1.19e-74
orf19.5243	2512.25	1.90515	0.0918771	20.7358	1.65e-95	5.35e-94
orf19.3540	1689.65	1.908	0.0970853	19.6528	5.47e-86	1.44e-84
orf19.7398	112.731	1.9164	0.35737	5.3625	8.21e-08	1.66e-07
orf19.6402	29002.1	1.91671	0.0592193	32.3663	8.19e-230	1.02e-227
orf19.4873	35.6579	1.92057	0.535674	3.58532	0.00033666	0.00053629
orf19.2830	384.999	1.92598	0.22265	8.65027	5.14e-18	1.66e-17
orf19.3034	4712.18	1.92645	0.134091	14.3667	8.37e-47	6.76e-46
orf19.2715	689.794	1.92656	0.126694	15.2063	3.21e-52	3.03e-51
orf19.5232	502.229	1.92848	0.144294	13.365	9.69e-41	6.59e-40
orf19.3733	8529.62	1.93347	0.127923	15.1143	1.3e-51	1.21e-50
orf19.1150	757.874	1.93403	0.10492	18.4333	7.1e-76	1.48e-74
orf19.7635	2288.02	1.94099	0.0908351	21.3683	2.64e-101	9.53e-100
orf19.5066	229.682	1.94418	0.1902	10.2217	1.58e-24	6.52e-24
orf19.1305	350.957	1.95197	0.135944	14.3587	9.4e-47	7.56e-46
orf19.4682	1852.44	1.9576	0.491422	3.98354	6.79e-05	0.000114238
orf19.567	996.153	1.95942	0.0733128	26.7269	2.29e-157	1.64e-155
orf19.5025	7286.59	1.96534	0.113395	17.3317	2.71e-67	4.15e-66
orf19.4551	80.5667	1.97384	0.447147	4.41429	1.01e-05	1.8e-05
orf19.3406	1426.79	1.97586	0.116685	16.9333	2.56e-64	3.5e-63
orf19.6578	2264.44	1.97625	0.109645	18.0241	1.26e-72	2.32e-71
orf19.6385	64681.6	1.97657	0.100196	19.727	1.26e-86	3.41e-85
orf19.6059	12830.1	1.97665	0.0378755	52.1881	0	0
orf19.5338	5097.88	1.97797	0.0868626	22.7713	8.84e-115	4.07e-113
orf19.2468	10.7937	1.98218	0.81089	2.44444	0.0145076	0.0199635
orf19.2362	295.475	1.98858	0.17775	11.1875	4.69e-29	2.21e-28
orf19.3867	1780.33	1.98928	0.102209	19.4629	2.27e-84	5.83e-83
orf19.962	690.71	1.99509	0.114456	17.4311	4.79e-68	7.56e-67
orf19.7534	13188.4	1.99563	0.0896033	22.2718	6.93e-110	2.9e-108
orf19.5741	25699.5	1.99734	0.218507	9.14085	6.2e-20	2.15e-19
orf19.5770	3256.51	1.99978	0.0639622	31.265	1.4e-214	1.57e-212
orf19.4593.1	118.667	2.00051	0.187552	10.6664	1.46e-26	6.38e-26
orf19.171	5064.87	2.00795	0.138278	14.5211	8.91e-48	7.39e-47
orf19.1344	170.968	2.01091	0.297222	6.76568	1.33e-11	3.26e-11
orf19.1393	690.289	2.01802	0.129576	15.574	1.09e-54	1.12e-53
orf19.4630	352.904	2.02318	0.137399	14.7249	4.46e-49	3.85e-48
orf19.1886	1141.64	2.02478	0.0981729	20.6246	1.65e-94	5.2e-93
orf19.6014	1038.13	2.03087	0.117463	17.2894	5.65e-67	8.52e-66
orf19.1268	10.9434	2.03547	0.665531	3.05841	0.00222514	0.0033102
orf19.1701	795.1	2.03589	0.102142	19.9319	2.15e-88	5.97e-87
orf19.4191	971.137	2.03763	0.153018	13.3162	1.86e-40	1.25e-39
orf19.3327	614.314	2.03897	0.120173	16.967	1.44e-64	2.01e-63
orf19.4147	14433.2	2.04315	0.0292912	69.753	0	0
orf19.1797	595.509	2.04769	0.127754	16.0284	8.1e-58	9.26e-57
orf19.5992	2157.14	2.0501	0.13457	15.2344	2.09e-52	1.99e-51
orf19.107	573.84	2.05388	0.168374	12.1983	3.17e-34	1.76e-33
orf19.3756	766.91	2.07277	0.153579	13.4965	1.64e-41	1.14e-40
orf19.1673	270.13	2.07932	0.245324	8.4758	2.33e-17	7.37e-17
orf19.499	209.386	2.08504	0.214761	9.70866	2.77e-22	1.05e-21
orf19.4896	756.522	2.09467	0.114077	18.3619	2.65e-75	5.38e-74
orf19.4861	14.8832	2.09804	0.595877	3.52092	0.000430048	0.000680593
orf19.6724	11636.6	2.10279	0.118899	17.6855	5.42e-70	9.09e-69
orf19.7488	284.584	2.10623	0.131661	15.9974	1.33e-57	1.52e-56
orf19.3265	901.078	2.11532	0.0982667	21.5263	8.82e-103	3.31e-101
orf19.4937	6690.92	2.11664	0.076223	27.7691	1.03e-169	8.54e-168
orf19.5608	307.583	2.12311	0.146197	14.5223	8.76e-48	7.28e-47
orf19.2367	321.833	2.12533	0.110927	19.1598	8.02e-82	1.9e-80
orf19.2143	2731.01	2.12738	0.0923043	23.0474	1.56e-117	7.71e-116
orf19.1697	1968.54	2.12927	0.098619	21.5909	2.19e-103	8.41e-102
orf19.1791	788.884	2.13416	0.124039	17.2055	2.41e-66	3.57e-65
orf19.7370	323.303	2.13424	0.140014	15.243	1.83e-52	1.75e-51
orf19.1569	2221.33	2.13821	0.149649	14.2882	2.59e-46	2.07e-45
orf19.2667	988.703	2.14071	0.137734	15.5424	1.79e-54	1.82e-53
orf19.2735	55.7207	2.15226	0.370681	5.80622	6.39e-09	1.38e-08
orf19.2104	972.967	2.1611	0.0994957	21.7206	1.31e-104	5.17e-103
orf19.6781	429.205	2.16443	0.128471	16.8476	1.09e-63	1.49e-62
orf19.568	861.545	2.16614	0.138834	15.6023	7.02e-55	7.25e-54
orf19.7332	3574.06	2.16657	0.145285	14.9125	2.73e-50	2.45e-49
orf19.700	566.904	2.16901	0.130764	16.5873	8.61e-62	1.1e-60
orf19.3556	1830.18	2.17075	0.122591	17.7072	3.69e-70	6.23e-69
orf19.5802	386.357	2.173	0.128198	16.9503	1.91e-64	2.64e-63
orf19.6548	2044.97	2.18284	0.110743	19.7108	1.74e-86	4.66e-85
orf19.4399	716.19	2.18756	0.0968264	22.5926	5.13e-113	2.27e-111
orf19.7618	1016.12	2.1904	0.088471	24.7584	2.52e-135	1.51e-133
orf19.809	1160	2.19415	0.122574	17.9007	1.16e-71	2.07e-70
orf19.6141	137.058	2.1948	0.222459	9.86607	5.84e-23	2.27e-22
orf19.3639	1722.88	2.19674	0.0587897	37.3661	1.39e-305	2.28e-303
orf19.4160	152.265	2.19888	0.246533	8.91922	4.7e-19	1.58e-18
orf19.4342	1489.81	2.20786	0.121066	18.2369	2.63e-74	5.2e-73
orf19.1404	786.766	2.21326	0.124903	17.7198	2.95e-70	5e-69
orf19.3854	6583.02	2.2148	0.0537414	41.2122	0	0
orf19.685.1	194.963	2.22299	0.15036	14.7845	1.84e-49	1.61e-48
orf19.2575	678.178	2.23202	0.0972542	22.9504	1.46e-116	7.04e-115
orf19.3370	1210.91	2.23217	0.157404	14.1811	1.2e-45	9.32e-45
orf19.2701	260.804	2.23332	0.505523	4.41785	9.97e-06	1.78e-05
orf19.6577	4082.3	2.23703	0.0934752	23.9318	1.43e-126	7.75e-125
orf19.6648	1939.98	2.23893	0.153616	14.5748	4.06e-48	3.42e-47
orf19.6585	283.073	2.25016	0.150692	14.9322	2.04e-50	1.83e-49
orf19.6766	1130.96	2.25293	0.113807	19.7961	3.22e-87	8.81e-86
orf19.7071	2.72066	2.25564	1.05623	2.13557	0.0327147	0.0434432
orf19.5430	631.438	2.25668	0.145981	15.4587	6.59e-54	6.58e-53
orf19.3759	711.44	2.25748	0.139982	16.1269	1.65e-58	1.94e-57
orf19.7053	4232.96	2.26857	0.174037	13.035	7.74e-39	4.96e-38
orf19.930	113536	2.26931	0.0869987	26.0844	5.49e-150	3.55e-148
orf19.7387	973.791	2.27052	0.153173	14.8232	1.04e-49	9.13e-49
orf19.3276	2019.14	2.28848	0.119047	19.2233	2.36e-82	5.76e-81
orf19.7011	3123.41	2.30176	0.131171	17.5478	6.18e-69	1.01e-67
orf19.4268	1736.18	2.32218	0.142405	16.3069	8.81e-60	1.06e-58
orf19.6417	3305.75	2.3242	0.109798	21.168	1.88e-99	6.69e-98
orf19.6463	2536.88	2.32491	0.0501737	46.3373	0	0
orf19.1839	4735.64	2.35085	0.132445	17.7496	1.74e-70	2.96e-69
orf19.5926	55.4462	2.35424	0.363448	6.47752	9.32e-11	2.21e-10
orf19.1486	682.094	2.35863	0.20574	11.4641	2e-30	9.87e-30
orf19.1633	1709.04	2.36506	0.138736	17.0472	3.67e-65	5.22e-64
orf19.2067	5314.41	2.37145	0.104708	22.6483	1.45e-113	6.58e-112
orf19.1609	1714.48	2.37407	0.108445	21.8919	3.1e-106	1.27e-104
orf19.5299	272.165	2.38444	0.204768	11.6446	2.44e-31	1.24e-30
orf19.1830	37.5324	2.38933	0.320862	7.4466	9.58e-14	2.61e-13
orf19.1687	1513.76	2.39028	0.13513	17.6888	5.12e-70	8.61e-69
orf19.4698	1642.8	2.39705	0.114968	20.8497	1.54e-96	5.12e-95
orf19.3478	535.213	2.39963	0.138859	17.281	6.54e-67	9.83e-66
orf19.4337	1247.83	2.40281	0.0685713	35.041	5.35e-269	8.12e-267
orf19.6589	841.099	2.40285	0.147492	16.2914	1.14e-59	1.36e-58
orf19.7190	170.224	2.4095	0.248025	9.71475	2.61e-22	9.93e-22
orf19.5126	2787.23	2.41345	0.163325	14.777	2.06e-49	1.8e-48
orf19.7384	3105.89	2.41402	0.115468	20.9065	4.68e-97	1.58e-95
orf19.3395	2917.32	2.42009	0.0514368	47.0498	0	0
orf19.1651	35.0264	2.42213	0.350723	6.9061	4.98e-12	1.26e-11
orf19.3676	366.494	2.42938	0.128325	18.9315	6.28e-80	1.43e-78
orf19.5059	12279.9	2.43257	0.0448462	54.2425	0	0
orf19.6741	717.947	2.44079	0.161356	15.1267	1.08e-51	1.01e-50
orf19.2460	11.9558	2.44236	0.569683	4.28722	1.81e-05	3.17e-05
orf19.6052	569.499	2.44337	0.146501	16.6782	1.89e-62	2.45e-61
orf19.7364	5.34832	2.44339	0.922327	2.64916	0.00806922	0.0113639
orf19.3120	59.2083	2.44532	0.233494	10.4727	1.15e-25	4.92e-25
orf19.7381	1243.19	2.4475	0.147009	16.6487	3.09e-62	4e-61
orf19.4793	255.606	2.4649	0.247678	9.95202	2.47e-23	9.7e-23
orf19.2384	249.482	2.46504	0.239278	10.302	6.9e-25	2.87e-24
orf19.169	936.009	2.46669	0.12126	20.3421	5.46e-92	1.65e-90
orf19.2237.1	191.678	2.4719	0.197675	12.5049	7.02e-36	4.11e-35
orf19.4933	828.159	2.47556	0.174446	14.1909	1.04e-45	8.14e-45
orf19.4963	338.194	2.48513	0.177372	14.0109	1.34e-44	1.01e-43
orf19.2654	452.902	2.48605	0.174227	14.269	3.41e-46	2.71e-45
orf19.4815	1990.7	2.49328	0.131091	19.0195	1.18e-80	2.73e-79
orf19.8278	5.06588	2.49969	0.961917	2.59865	0.00935902	0.0130923
orf19.4450	673.989	2.50751	0.148866	16.8441	1.16e-63	1.57e-62
orf19.4401	411.328	2.5136	0.138707	18.1217	2.15e-73	4.09e-72
orf19.4479	1419.42	2.52437	0.136949	18.4329	7.16e-76	1.48e-74
orf19.7650	994.497	2.53476	0.138607	18.2873	1.04e-74	2.09e-73
orf19.670.2	2922.87	2.53601	0.134934	18.7944	8.4e-79	1.85e-77
orf19.2386	510.278	2.53695	0.142827	17.7624	1.38e-70	2.37e-69
orf19.5198	1879.6	2.54349	0.132027	19.265	1.06e-82	2.6e-81
orf19.4492	1484.68	2.54462	0.126429	20.1269	4.29e-90	1.26e-88
orf19.7469	694.044	2.54684	0.127379	19.9942	6.18e-89	1.76e-87
orf19.24	8271.75	2.56781	0.0956742	26.8391	1.13e-158	8.37e-157
orf19.6236	413.649	2.56908	0.161346	15.9229	4.4e-57	4.9e-56
orf19.1708	121.032	2.57208	0.271142	9.48611	2.4e-21	8.8e-21
orf19.706	3336.34	2.58028	0.0837457	30.8109	1.87e-208	1.93e-206
orf19.3470	433.578	2.59379	0.341661	7.59172	3.16e-14	8.75e-14
orf19.7056	665.343	2.5948	0.175851	14.7556	2.83e-49	2.46e-48
orf19.2185	1076.33	2.59994	0.150362	17.2912	5.48e-67	8.28e-66
orf19.172	526.058	2.60631	0.151492	17.2043	2.46e-66	3.63e-65
orf19.7088	325.651	2.60851	0.218238	11.9526	6.29e-33	3.35e-32
orf19.5106	1635.73	2.61199	0.149332	17.4912	1.67e-68	2.7e-67
orf19.7599	2509.6	2.61741	0.117703	22.2374	1.49e-109	6.22e-108
orf19.665	1317.9	2.6187	0.11379	23.0135	3.42e-117	1.67e-115
orf19.6675	155.305	2.6239	0.193275	13.576	5.56e-42	3.91e-41
orf19.6898	2087.79	2.6384	0.0576024	45.8036	0	0
orf19.2369.1	1500.52	2.64082	0.068044	38.8104	0	0
orf19.2504	1883.69	2.64164	0.128456	20.5646	5.7e-94	1.77e-92
orf19.4527	5204.65	2.64449	0.373957	7.07163	1.53e-12	3.96e-12
orf19.251	8519.62	2.65842	0.0867759	30.6355	4.13e-206	4.18e-204
orf19.661	942.556	2.66266	0.137994	19.2955	5.86e-83	1.46e-81
orf19.747	2797.36	2.67048	0.0655888	40.7155	0	0
orf19.6828	715.071	2.68061	0.133555	20.0713	1.32e-89	3.83e-88
orf19.2090	961.008	2.68076	0.156809	17.0957	1.6e-65	2.3e-64
orf19.5672	45.0246	2.68771	0.308782	8.70421	3.2e-18	1.04e-17
orf19.1388	636.034	2.69015	0.156007	17.2437	1.25e-66	1.85e-65
orf19.6297	490.519	2.69128	0.148897	18.0748	5.04e-73	9.41e-72
orf19.2825	5322.77	2.70256	0.0502769	53.7536	0	0
orf19.2688	1183.76	2.72322	0.171143	15.912	5.23e-57	5.81e-56
orf19.7552	1750.92	2.73731	0.125132	21.8753	4.47e-106	1.81e-104
orf19.4955	46.0925	2.76782	0.315949	8.76033	1.95e-18	6.39e-18
orf19.2319	1157.71	2.77685	0.140469	19.7684	5.57e-87	1.51e-85
orf19.1826	3178.21	2.79858	0.130002	21.5273	8.64e-103	3.26e-101
orf19.2314	337.396	2.79975	0.198558	14.1004	3.78e-45	2.9e-44
orf19.603	964.607	2.80155	0.148731	18.8363	3.81e-79	8.5e-78
orf19.2396	39066.3	2.82181	0.0314606	89.6935	0	0
orf19.7055	6.71177	2.84324	0.808274	3.51767	0.000435356	0.000688633
orf19.7077	2471.21	2.84702	0.124082	22.9446	1.67e-116	7.98e-115
orf19.7411	112.492	2.84746	0.355818	8.00259	1.22e-15	3.6e-15
orf19.6175	592.938	2.84761	0.1178	24.1732	4.25e-129	2.37e-127
orf19.2385	578.697	2.85105	0.128639	22.1631	7.79e-109	3.2e-107
orf19.7050	757.592	2.85418	0.137143	20.8116	3.4e-96	1.12e-94
orf19.1167	699.073	2.86164	0.0926196	30.8967	1.32e-209	1.38e-207
orf19.3234	1177.53	2.86898	0.069326	41.384	0	0
orf19.3159	1606.48	2.8883	0.124904	23.1241	2.65e-118	1.33e-116
orf19.6514	11063.7	2.90226	0.110378	26.2939	2.25e-152	1.5e-150
orf19.1566	1882.26	2.90628	0.14294	20.3321	6.68e-92	2.01e-90
orf19.7566	1430.67	2.92488	0.153588	19.0436	7.42e-81	1.73e-79
orf19.563	548.454	2.93075	0.158697	18.4675	3.77e-76	7.94e-75
orf19.5290	204.59	2.94884	0.2532	11.6463	2.4e-31	1.22e-30
orf19.3630	481.678	2.95063	0.202158	14.5957	2.99e-48	2.53e-47
orf19.3130	2230.87	2.95432	0.094048	31.4129	1.35e-216	1.54e-214
orf19.6234	1168.39	2.96899	0.138586	21.4235	8.08e-102	2.99e-100
orf19.3287	619.078	2.97125	0.170028	17.475	2.22e-68	3.57e-67
orf19.3393	1028.55	2.97554	0.143733	20.7019	3.33e-95	1.07e-93
orf19.2220	55.7075	2.98909	0.308684	9.68332	3.55e-22	1.34e-21
orf19.2564	97.4322	3.00109	0.275325	10.9002	1.15e-27	5.19e-27
orf19.1623	8806.07	3.00464	0.0426347	70.4739	0	0
orf19.7531	9689.49	3.01459	0.043744	68.9144	0	0
orf19.1642	482.237	3.01792	0.163762	18.4286	7.74e-76	1.6e-74
orf19.5259	756.527	3.02694	0.0922463	32.8137	3.76e-236	4.96e-234
orf19.4393	20539.8	3.03003	0.215708	14.0469	8.04e-45	6.09e-44
orf19.5991	1766.62	3.03734	0.158137	19.207	3.23e-82	7.79e-81
orf19.6862	385.605	3.05237	0.196398	15.5417	1.81e-54	1.84e-53
orf19.2712	1251.59	3.06021	0.14291	21.4135	1e-101	3.68e-100
orf19.7657	198.233	3.07047	0.201467	15.2406	1.9e-52	1.81e-51
orf19.4506	9097.83	3.0727	0.0652965	47.0576	0	0
orf19.5216	137.847	3.0805	0.302442	10.1854	2.3e-24	9.42e-24
orf19.76	1606.36	3.09109	0.150539	20.5335	1.08e-93	3.33e-92
orf19.22	316.781	3.09462	0.174108	17.7742	1.12e-70	1.92e-69
orf19.4143	112.67	3.09937	0.32172	9.63376	5.76e-22	2.16e-21
orf19.494	714.625	3.10514	0.130371	23.8177	2.19e-125	1.17e-123
orf19.7397.1	1712.23	3.11125	0.170402	18.2583	1.78e-74	3.52e-73
orf19.2717	858.253	3.1123	0.181857	17.114	1.17e-65	1.69e-64
orf19.7154	1603.54	3.12286	0.145107	21.5211	9.88e-103	3.68e-101
orf19.1149	14007.1	3.12461	0.0727698	42.9384	0	0
orf19.6139	4288.9	3.13397	0.136469	22.9646	1.05e-116	5.11e-115
orf19.1902	1059.44	3.14184	0.163229	19.2481	1.47e-82	3.59e-81
orf19.3088	100.846	3.15016	0.288034	10.9368	7.69e-28	3.49e-27
orf19.2287	228.787	3.17201	0.238216	13.3157	1.88e-40	1.26e-39
orf19.1923	1190.04	3.1762	0.15351	20.6905	4.22e-95	1.35e-93
orf19.4634	243.055	3.17642	0.211289	15.0336	4.43e-51	4.04e-50
orf19.6140	2228.08	3.20092	0.139756	22.9037	4.27e-116	2.01e-114
orf19.1721	292.554	3.21723	0.29641	10.854	1.91e-27	8.51e-27
orf19.6652	637.352	3.21764	0.166993	19.2681	9.95e-83	2.46e-81
orf19.5307	34.3422	3.23913	1.11327	2.90956	0.0036194	0.00527199
orf19.5258	2950.04	3.25148	0.0582689	55.8013	0	0
orf19.5732	729.52	3.27071	0.216436	15.1117	1.36e-51	1.25e-50
orf19.6873.1	3.65462	3.27103	1.35817	2.40842	0.0160217	0.0219427
orf19.6586	504.454	3.29536	0.210217	15.6759	2.21e-55	2.33e-54
orf19.3643	95.3054	3.29566	0.285707	11.5351	8.78e-31	4.37e-30
orf19.5356	3603.45	3.3104	0.0955556	34.6437	5.56e-263	8.05e-261
orf19.2330	1017.9	3.319	0.147129	22.5584	1.11e-112	4.89e-111
orf19.1966	348.337	3.3481	0.220396	15.1913	4.04e-52	3.81e-51
orf19.1340	4532.15	3.35327	0.137245	24.4327	7.68e-132	4.44e-130
orf19.414	446.614	3.35384	0.292764	11.4558	2.2e-30	1.08e-29
orf19.2167	606.877	3.38362	0.17526	19.3063	4.75e-83	1.2e-81
orf19.5845	232.316	3.39311	0.196741	17.2466	1.19e-66	1.77e-65
orf19.3978	438.481	3.39867	0.196236	17.3193	3.36e-67	5.13e-66
orf19.1473	78.3383	3.40139	0.342675	9.92598	3.21e-23	1.26e-22
orf19.4760	391.817	3.41654	0.196821	17.3586	1.7e-67	2.63e-66
orf19.6686	515.18	3.43114	0.221152	15.5148	2.75e-54	2.79e-53
orf19.5905	66.6205	3.46806	0.355638	9.75167	1.81e-22	6.95e-22
orf19.5753	548.82	3.48375	0.281348	12.3823	3.26e-35	1.87e-34
orf19.124	629.933	3.48888	0.208341	16.746	6.06e-63	8.08e-62
orf19.1091	301.406	3.49836	0.258146	13.5519	7.72e-42	5.41e-41
orf19.7546	899.301	3.51305	0.168671	20.8279	2.42e-96	7.99e-95
orf19.5049	244.899	3.51509	0.287357	12.2325	2.08e-34	1.16e-33
orf19.4273	191.709	3.53798	0.49944	7.08389	1.4e-12	3.63e-12
orf19.6886	619.339	3.54621	0.16884	21.0034	6.11e-98	2.11e-96
orf19.6298	285.694	3.56058	0.223618	15.9226	4.42e-57	4.91e-56
orf19.6899	117.468	3.56105	0.233155	15.2733	1.15e-52	1.11e-51
orf19.2320	489.959	3.58135	0.20284	17.656	9.15e-70	1.53e-68
orf19.7601	973.344	3.65984	0.123778	29.5678	3.87e-192	3.8e-190
orf19.5507	794.429	3.69393	0.188686	19.5772	2.42e-85	6.34e-84
orf19.4773	2829.1	3.73862	0.242718	15.4031	1.56e-53	1.54e-52
orf19.847	14281.9	3.75972	0.040934	91.8484	0	0
orf19.1237	3458.75	3.76046	0.0636525	59.078	0	0
orf19.5010	260.484	3.77093	0.285622	13.2025	8.48e-40	5.61e-39
orf19.1117	71.8416	3.78055	0.454863	8.3114	9.46e-17	2.92e-16
orf19.5959	569.157	3.78483	0.219491	17.2437	1.25e-66	1.85e-65
orf19.5207	326.18	3.78615	0.231689	16.3415	5e-60	6.05e-59
orf19.7013	9.3998	3.78876	0.922831	4.10559	4.03e-05	6.9e-05
orf19.4757	8297.9	3.79118	0.0525652	72.1234	0	0
orf19.4335	112.733	3.79185	0.529467	7.16163	7.97e-13	2.09e-12
orf19.2934	353.897	3.83196	0.229725	16.6807	1.81e-62	2.36e-61
orf19.2693	9102.06	3.85662	0.0809436	47.6457	0	0
orf19.1362	161.53	3.88779	0.324245	11.9903	3.99e-33	2.15e-32
orf19.3463	2424.6	3.93292	0.118022	33.3237	1.75e-243	2.36e-241
orf19.2859	1245.02	3.95811	0.192287	20.5844	3.79e-94	1.18e-92
orf19.6955	1448.75	3.96428	0.168698	23.4993	4.14e-122	2.15e-120
orf19.4424	65.9449	3.98121	0.502665	7.9202	2.37e-15	6.91e-15
orf19.59	711.983	4.00453	0.175829	22.7751	8.09e-115	3.75e-113
orf19.4653	22.8996	4.01524	0.539643	7.44056	1e-13	2.73e-13
orf19.2247	62.3601	4.02947	0.506272	7.9591	1.73e-15	5.08e-15
orf19.7197	428.864	4.04408	0.248415	16.2795	1.38e-59	1.65e-58
orf19.5020	142.524	4.0554	0.326744	12.4116	2.26e-35	1.31e-34
orf19.5038	503.622	4.07309	0.225178	18.0883	3.94e-73	7.41e-72
orf19.6482	5.43647	4.11075	1.303	3.15483	0.00160593	0.00242105
orf19.5500	391.525	4.25731	0.4202	10.1316	4e-24	1.62e-23
orf19.3954.1	76.6933	4.29849	0.4413	9.7405	2.03e-22	7.74e-22
orf19.4936.1	11.4088	4.3194	1.37144	3.14955	0.00163524	0.0024628
orf19.5517	12119.1	4.33758	0.124846	34.7435	1.74e-264	2.57e-262
orf19.3150	10065.4	4.34964	0.0476683	91.2482	0	0
orf19.6311	148.517	4.47794	0.507899	8.8166	1.18e-18	3.91e-18
orf19.4921.1	123.124	4.56283	0.351388	12.9852	1.49e-38	9.42e-38
orf19.5604	1097.82	4.5799	0.428284	10.6936	1.09e-26	4.78e-26
orf19.183	495.804	4.77441	0.412035	11.5874	4.77e-31	2.4e-30
orf19.2262	16475.8	4.82424	0.0483979	99.6787	0	0
orf19.7042	1185.72	4.90341	0.15717	31.1981	1.13e-213	1.25e-211
orf19.1430	228.391	4.92725	0.289107	17.043	3.94e-65	5.56e-64
orf19.3443	22136.7	5.05335	0.0417326	121.089	0	0
orf19.1774	286.945	5.19766	0.439083	11.8375	2.5e-32	1.3e-31
orf19.7279.1	16.2473	5.25527	1.23143	4.26762	1.98e-05	3.45e-05
orf19.3433	33637.6	5.37396	0.0612956	87.6728	0	0
orf19.720	653.525	5.43092	0.185868	29.2192	1.1e-187	1.05e-185
orf19.125	81558.4	5.62106	0.0650551	86.4045	0	0
orf19.3122	8612.03	5.70762	0.0685552	83.2558	0	0
orf19.3710	244.702	5.76919	0.411328	14.0258	1.08e-44	8.19e-44
orf19.344	395.807	6.03174	0.672154	8.97375	2.87e-19	9.7e-19
orf19.2285	2830.63	6.23134	0.118059	52.7818	0	0
orf19.1363	448.316	6.30873	0.737817	8.55053	1.23e-17	3.91e-17
orf19.6999	229.788	6.54195	0.360932	18.1252	2.02e-73	3.85e-72
orf19.113	5458.05	6.854	0.117385	58.389	0	0
orf19.355	137.829	6.9383	0.51602	13.4458	3.26e-41	2.24e-40
orf19.1763	12083.6	7.08057	0.0850975	83.2054	0	0
orf19.5390	30.7816	7.30275	3.03509	2.40611	0.0161236	0.0220723
orf19.2633.1	1802.72	7.60802	0.196865	38.6459	0	0
orf19.3131	84382.5	7.67291	0.0618476	124.061	0	0
orf19.3121	19365.7	17.8063	1.18079	15.08	2.19e-51	2.02e-50
