# Supplementary material for: Recurrent mutations in the stress regulator Cap1 reveal a trade-off between azole resistance and oxidative stress response in Candida albicans
Source: PLoS Biol. 2026 Feb 2;24(2):e3003631. doi: 10.1371/journal.pbio.3003631 (PMC12904577; doi:10.1371/journal.pbio.3003631)
Supplement: S5 Data — (XLSX) [file pbio.3003631.s012.xlsx]

## Sheet: S5_Data
GOID	GO term	Frequency	Gene(s)	Organism
8150	biological_process	166 out of 461 genes, 36.0%	C6_02550W_A C3_04210W_A C1_01220C_A RSN1 C6_02450W_A C1_11950W_A C4_05900C_A C3_02900W_A C1_08760W_A C5_00100C_A C4_04620C_A C4_01970W_A C3_00050C_A C2_02550C_A CR_07250C_A C5_03970W_A MOH1 CR_09930W_A C1_11670W_A C4_04950W_A C5_01420W_A CIS302 C6_04480C_A CR_01630C_A ASR2 C1_00270W_A C5_04470C_A C1_00530C_A C1_10500W_A POL93 CR_02780W_A C3_03000W_A C2_00690W_A C3_06140W_A C5_00140C_A C5_03510C_A…	Candida albicans
6810	transport	70 out of 461 genes, 15.2%	HGT19 PGA10 OPT7 FTH1 BPH1 SEC20 C2_09280C_A C5_04050W_A OPT1 APE2 TDH3 NAG6 C2_09710C_A CR_07480W_A C1_01750W_A FUR4 ECM3 C2_02570W_A CR_07160C_A C6_04550C_A C3_01680C_A CAG1 C7_01940C_A RBT5 NUP NCR1 OPT3 RBE1 FET34 C4_06440C_A DUR4 CDR4 GLK1 SEC2 VPS36 ARF1 HNM4 CR_04620C_A OSH2 HSP70 SMF11 HXK2 AQY1 RIM8 C2_09590C_A BIO5 TPO2 LAP41 C7_04160W_A GIT4 C1_03330C_A SIT1 C4_04230W_A PTR22 ATC1 VPS3…	Candida albicans
42221	response to chemical	60 out of 461 genes, 13.0%	C2_05810W_A SOD5 IME2 AHP1 SEC20 OPT1 C1_14190C_A C5_02110W_A FBA1 C2_08170W_A DDR48 NAG6 C1_01750W_A UBA4 LAP4 C2_02570W_A C1_03750W_A TPK2 PGA23 CAG1 FET34 CR_08650C_A CDR4 TPS1 CEK1 CLN3 CR_03300C_A DOT5 GAT1 VPS36 ARF1 C2_00770W_A ERG1 NTH1 C7_02670W_A CR_04620C_A HSP70 UPC2 AQY1 TPO2 ERG3 C1_10820C_A SIT1 RHR2 GRE3 VPS3 ERG11 PMT4 CR_02800C_A C1_00830W_A CR_00650W_A LAP3 SMI1 FTR1 C5_02690W_…	Candida albicans
50789	regulation of biological process	52 out of 461 genes, 11.3%	CAF16 RAS2 C1_01840C_A IME2 C3_01220W_A SFL2 FGR17 C1_14190C_A SCM3 C4_02720C_A MUM2 UBA4 C2_08380C_A TPK2 C3_04970C_A CAG1 ZCF10 OPT3 C2_02670C_A CEK1 CLN3 DAP1 GAT1 VPS36 ERG1 C7_02670W_A OFD1 C3_06350W_A OFR1 CR_03520C_A UPC2 HXK2 RIM8 C5_01300C_A NAT4 HRK1 CR_08300C_A TFS1 C3_03670W_A CFL4 ERG11 PMT4 LAP3 SMI1 C2_05860C_A ZCF24 ZCF39 TPS2 CR_09330C_A FPK1 MIG2 C2_08100W_A	Candida albicans
6950	response to stress	50 out of 461 genes, 10.8%	RAS2 SOD5 REV3 FGR51 TPI1 AHP1 RTA4 FGR17 C5_02110W_A FGR13 DDR48 HSP12 UBA4 ECM4 C2_08380C_A TPK2 BIG1 CR_03590C_A FET34 RAD16 NCE4 TPS1 CEK1 C3_00310C_A DOT5 ARF1 ERG1 NTH1 C7_02670W_A HSP70 SMF11 UPC2 AQY1 RIM8 SRG1 FGR23 RHR2 GRE3 CDC19 MAL2 RNH35 WSC4 FTR1 FRP1 C5_02690W_A TPS2 LIG4 FCY2 C3_07670W_A C2_08100W_A	Candida albicans
5975	carbohydrate metabolic process	49 out of 461 genes, 10.6%	GLK4 TPI1 GDB1 TPS3 C4_02620C_A C1_14190C_A FBA1 TDH3 C3_07490W_A GLC3 GPM2 PHO15 TPK2 PFK2 CAG1 BIG1 TPS1 GLK1 PFK1 GPM1 GCA1 NTH1 CDA2 PGM2 XKS1 HXK2 BMT4 ADH2 GPD2 C3_03410C_A RHR2 GRE3 CRH12 GSY1 PGK1 GCA2 C1_14060W_A CDC19 ATC1 SOL3 MAL2 MLS1 DAK2 SMI1 C3_01820W_A C3_02140C_A AMS1 TPS2 PDC11	Candida albicans
30447	filamentous growth	44 out of 461 genes, 9.5%	RAS2 FGR51 TPI1 RTA4 SFL2 FGR17 C1_14190C_A FGR13 DDR48 UBA4 ECM4 ALS2 C1_03750W_A TPK2 BIG1 ZCF10 FET34 TPS1 CEK1 CLN3 SEC2 VPS36 CHA1 ERG1 SMF11 HWP2 RIM8 SRG1 FGR23 ERG3 ALS4 SEG1 CTM1 CDC19 C3_03670W_A MAL2 PMT4 GPI14 ZCF39 TPS2 HSH49 LIG4 FCY2 C3_07670W_A	Candida albicans
44419	biological process involved in interspecies interaction between organisms	41 out of 461 genes, 8.9%	SOD5 TPI1 SAP10 SFL2 CSP37 FBA1 TDH3 IFF11 CMI1 NAG6 ADH1 ALS2 TPK2 BIG1 RBE1 FET34 TPS1 CEK1 CRG1 GPM1 GAT1 HSP70 HWP2 SAP3 RIM8 SLD1 ERG3 WH11 ALS4 RHR2 PGK1 CDC19 PMT4 PGA7 ALS9 PLB1 SMI1 FTR1 TPS2 LIG4 MIG2	Candida albicans
6629	lipid metabolic process	30 out of 461 genes, 6.5%	FTH1 C1_02270C_A PCT1 C2_08170W_A ARE2 NCR1 GPI1 SUR2 MDH1-3 LIP9 DES1 TGL99 DAP1 ERG1 UPC2 SLD1 YDC1 OLE2 ERG3 C2_07240C_A PLB5 PLB4.5 CR_08300C_A FET99 ERG11 SCS7 GPI14 PLB1 FTR1 C6_01300W_A	Candida albicans
19725	cellular homeostasis	27 out of 461 genes, 5.9%	GLK4 PGA10 AHP1 OPT1 C1_14190C_A TPK2 C1_04110W_A PFK2 RBT5 OPT3 FET34 CRG1 GLK1 PFK1 DOT5 PGM2 SMF11 HXK2 C2_09590C_A HRK1 SIT1 VPS3 CUP1 FTR1 FRP1 SMF3 OPT2	Candida albicans
6091	generation of precursor metabolites and energy	26 out of 461 genes, 5.6%	GLK4 TPI1 GDB1 C3_01540W_A C1_14190C_A FBA1 TDH3 GLC3 GPM2 PFK2 GDS1 MDH1-3 GLK1 ACS1 PFK1 GPM1 PGM2 HXK2 ADH2 C2_07240C_A GSY1 PGK1 CDC19 SOL3 C6_02560W_A PDC11	Candida albicans
9410	response to xenobiotic stimulus	24 out of 461 genes, 5.2%	IME2 SEC20 OPT1 C1_14190C_A FBA1 NAG6 LAP4 C1_03750W_A PGA23 CEK1 CLN3 C2_00770W_A ERG1 UPC2 ERG3 C1_10820C_A SIT1 ERG11 PMT4 CR_02800C_A CR_00650W_A SMI1 FTR1 MIG2	Candida albicans
6996	organelle organization	23 out of 461 genes, 5%	BPH1 SCM3 NAG6 C2_09710C_A C4_02720C_A C3_04130W_A C3_01780C_A C1_04110W_A ARE2 CAG1 OPT3 CR_09140C_A RAD16 NCE4 C3_00310C_A CLN3 CR_03520C_A C7_03860W_A C1_03330C_A C1_06840C_A VPS3 ERG11 LIG4	Candida albicans
42710	biofilm formation	21 out of 461 genes, 4.6%	PGA10 ADH1 ALS2 TPK2 RBT5 CR_02460W_A CLN3 C7_03830C_A GCA1 AQY1 HWP2 WH11 RHR2 GCA2 ADH5 PMT4 PGA7 IFD6 ALS9 SMI1 ZCF39	Candida albicans
36211	protein modification process	18 out of 461 genes, 3.9%	PNG2 IME2 BPH1 PPS1 UBA4 TPK2 C3_04970C_A C2_03760C_A CEK1 C3_00310C_A OFD1 HRK1 CTM1 C1_03330C_A C3_06040W_A C1_14470W_A MNN1 FPK1	Candida albicans
7049	cell cycle	17 out of 461 genes, 3.7%	IME2 C1_14190C_A SCM3 MUM2 C2_08380C_A C4_00190W_A CR_09140C_A NCE4 TPS1 CLN3 SEC2 NTH1 C7_02670W_A CDA2 CR_04620C_A AQY1 RTT102	Candida albicans
16070	RNA metabolic process	16 out of 461 genes, 3.5%	C7_01650W_A C3_01220W_A FGR17 UBA4 ZCF10 C6_02580W_A OFD1 C3_06350W_A RTT102 C2_07630C_A C1_14470W_A CFL4 RNH35 ZCF24 C6_00390W_A HSH49	Candida albicans
45333	cellular respiration	15 out of 461 genes, 3.3%	GLK4 TPI1 C3_01540W_A FBA1 TDH3 GPM2 PFK2 GDS1 MDH1-3 GLK1 PFK1 GPM1 HXK2 PGK1 CDC19	Candida albicans
6259	DNA metabolic process	12 out of 461 genes, 2.6%	REV3 DDR48 SCM3 MUM2 C2_08380C_A CR_03590C_A CR_09140C_A RAD16 NCE4 C3_00310C_A RNH35 LIG4	Candida albicans
16192	vesicle-mediated transport	12 out of 461 genes, 2.6%	PGA10 FTH1 BPH1 SEC20 C2_09710C_A RBT5 SEC2 VPS36 OSH2 RIM8 VPS3 C1_08840W_A	Candida albicans
7155	cell adhesion	11 out of 461 genes, 2.4%	SFL2 C5_02110W_A TDH3 ALS2 TPK2 RBT5 AAH1 GPM1 ALS4 RHR2 ALS9	Candida albicans
71555	cell wall organization	11 out of 461 genes, 2.4%	SAP10 BPH1 SEC20 SKN2 CEK1 CDA2 CR_04620C_A CRH12 C1_14060W_A PMT4 GPI14	Candida albicans
30163	protein catabolic process	9 out of 461 genes, 2%	LAP4 C3_04970C_A PRB1 CR_08650C_A RAD16 VPS36 SAP3 LAP41 C7_03860W_A	Candida albicans
48468	cell development	8 out of 461 genes, 1.7%	IME2 C4_00190W_A TPS1 SEC2 NTH1 CDA2 CR_04620C_A AQY1	Candida albicans
7165	signal transduction	8 out of 461 genes, 1.7%	RAS2 C1_01840C_A C1_14190C_A C2_08380C_A TPK2 CAG1 CEK1 C7_02670W_A	Candida albicans
70783	growth of unicellular organism as a thread of attached cells	6 out of 461 genes, 1.3%	SFL2 FGR17 UBA4 TPK2 CEK1 SEG1	Candida albicans
30448	hyphal growth	5 out of 461 genes, 1.1%	ALS2 CLN3 SEC2 ALS4 GPI14	Candida albicans
747	conjugation with cellular fusion	5 out of 461 genes, 1.1%	CAG1 CEK1 PRM1 C7_03860W_A C1_14060W_A	Candida albicans
7010	cytoskeleton organization	3 out of 461 genes, 0.7%	C2_09710C_A C4_02720C_A CR_03520C_A	Candida albicans
6457	protein folding	3 out of 461 genes, 0.7%	HSP70 C1_10820C_A C1_00210C_A	Candida albicans
6412	translation	3 out of 461 genes, 0.7%	C2_02930C_A OFD1 C6_00390W_A	Candida albicans
6766	vitamin metabolic process	2 out of 461 genes, 0.4%	BIO5 PDX3	Candida albicans
7114	cell budding	2 out of 461 genes, 0.4%	UBA4 CLN3	Candida albicans
6997	nucleus organization	1 out of 461 genes, 0.2%	CAG1	Candida albicans
42254	ribosome biogenesis	1 out of 461 genes, 0.2%	C6_02580W_A	Candida albicans
7124	pseudohyphal growth	1 out of 461 genes, 0.2%	SFL2	Candida albicans
910	cytokinesis	0 out of 461 genes, 0%	none
32196	transposition	0 out of 461 genes, 0%	none
other	other	33 out of 461 genes, 7.2%	HEM15 C4_05380C_A C2_07420W_A C1_08780W_A PSA2 C5_00750C_A C4_00580W_A ISN1 HEM14 C5_04300C_A STF2 HEM13 UGA2 APA2 C1_02220C_A PRC2 C2_07140W_A URA1 HNT2 GCV1 CR_03620C_A C6_04650W_A PRD1 C2_00180C_A CYB2 C5_03570W_A AGT1 RNR21 PRC3 C1_02020W_A C1_05670W_A C6_03960W_A PRP13	Candida albicans
not_yet_annotated	not_yet_annotated	2 out of 461 genes, 0.4%	CR_01850C_A OPT9	Candida albicans
