# Supplementary material for: Recurrent mutations in the stress regulator Cap1 reveal a trade-off between azole resistance and oxidative stress response in Candida albicans
Source: PLoS Biol. 2026 Feb 2;24(2):e3003631. doi: 10.1371/journal.pbio.3003631 (PMC12904577; doi:10.1371/journal.pbio.3003631)
Supplement: S7 Data — (XLSX) [file pbio.3003631.s014.xlsx]

## Sheet: S7_Data
Gene_ID	baseMean	log2FoldChange	lfcSE	stat	pvalue	padj
orf19.36.1	347.407	-1.89867	0.203275	-9.34039	9.6e-21	5.23e-20
orf19.419	697.241	-2.90104	0.195965	-14.8039	1.38e-49	2.01e-48
orf19.5288	76062.3	-1.50695	0.139206	-10.8254	2.61e-27	1.87e-26
orf19.2906	72.4014	-1.08849	0.263893	-4.12473	3.71e-05	7.51e-05
orf19.4921.1	123.124	1.49338	0.605993	2.46435	0.0137264	0.0206781
orf19.5270	227.009	-1.0252	0.215367	-4.76024	1.93e-06	4.39e-06
orf19.3042	293.168	1.06562	0.145136	7.34223	2.1e-13	7.94e-13
orf19.3023	1296.43	1.08865	0.0770004	14.1382	2.21e-45	2.8e-44
orf19.7468	859.006	-1.10801	0.0924129	-11.9898	4.02e-33	3.48e-32
orf19.6022	871.66	1.91533	0.158895	12.0541	1.84e-33	1.61e-32
orf19.4658	2066.4	-1.63152	0.0709661	-22.9902	5.85e-117	3.48e-115
orf19.1377	1330.83	-1.65608	0.104359	-15.869	1.04e-56	1.78e-55
orf19.6200	81.0705	3.10117	0.422382	7.34209	2.1e-13	7.95e-13
orf19.4283	3170.82	1.23409	0.159566	7.73406	1.04e-14	4.22e-14
orf19.2060	511.448	1.48339	0.269937	5.49531	3.9e-08	1.02e-07
orf19.2246	1440.13	1.9256	0.116013	16.598	7.2e-62	1.39e-60
orf19.1258	264.635	1.57283	0.168347	9.34281	9.38e-21	5.12e-20
orf19.5342.1	1594.4	1.32336	0.0933254	14.1801	1.22e-45	1.56e-44
orf19.4438	1212.42	2.1448	0.161955	13.2432	4.94e-40	5.35e-39
orf19.4504	579.866	-1.26191	0.136605	-9.23768	2.52e-20	1.35e-19
orf19.2108	1584.5	-1.78718	0.131296	-13.6119	3.4e-42	3.91e-41
orf19.1803	127.825	1.09714	0.244839	4.48108	7.43e-06	1.6e-05
orf19.2942	6635.32	-2.63881	0.125489	-21.0283	3.62e-98	1.46e-96
orf19.6989	65.4093	-1.17817	0.302195	-3.89871	9.67e-05	0.000188631
orf19.5231	13.173	-1.61222	0.713988	-2.25805	0.0239422	0.0346498
orf19.217	13.6707	-3.6025	0.907916	-3.96787	7.25e-05	0.000142686
orf19.5069	1047.54	-4.06267	0.225874	-17.9865	2.49e-72	6.19e-71
orf19.2020	94697.6	-1.10816	0.159489	-6.94818	3.7e-12	1.29e-11
orf19.5180	2842.39	1.47146	0.0796421	18.4759	3.23e-76	8.64e-75
orf19.4495	10773.8	-2.15137	0.123285	-17.4503	3.42e-68	7.88e-67
orf19.6888	2163.25	-2.31987	0.10652	-21.7788	3.69e-105	1.63e-103
orf19.3984	2499.28	-2.01686	0.069548	-28.9995	6.67e-185	1.62e-182
orf19.4884	55.3818	1.49016	0.407562	3.65628	0.000255901	0.000476646
orf19.2724	3328.35	-2.46955	0.101033	-24.443	5.98e-132	5.34e-130
orf19.1592	614.095	1.52068	0.102337	14.8595	6.03e-50	8.87e-49
orf19.5019	4806.36	-1.41748	0.0864322	-16.4	1.91e-60	3.6e-59
orf19.4593	5191.34	-2.63292	0.0852704	-30.8773	2.41e-209	7.71e-207
orf19.1097	37469.8	1.93782	0.156437	12.3873	3.06e-35	2.86e-34
orf19.4932	7114.21	-1.23099	0.167716	-7.33975	2.14e-13	8.08e-13
orf19.6297	490.519	-1.62278	0.197491	-8.21697	2.09e-16	9.23e-16
orf19.1225	321.14	-1.26949	0.149739	-8.47799	2.29e-17	1.07e-16
orf19.797	7481.2	1.07124	0.0947258	11.3088	1.19e-29	9.38e-29
orf19.7479	7923.66	1.32246	0.20511	6.44757	1.14e-10	3.58e-10
orf19.113	5458.05	-2.30311	0.147506	-15.6137	5.88e-55	9.54e-54
orf19.7065	239.698	1.09567	0.179504	6.10386	1.04e-09	3.03e-09
orf19.3494	233.242	2.3815	0.19084	12.479	9.72e-36	9.28e-35
orf19.857	262.401	-1.15542	0.158636	-7.28348	3.25e-13	1.22e-12
orf19.5958	2305.28	-1.8895	0.0767023	-24.6342	5.44e-134	5.33e-132
orf19.6993	646.883	-2.35045	0.434941	-5.40406	6.51e-08	1.67e-07
orf19.4519	1062.55	1.24004	0.165018	7.51455	5.71e-14	2.22e-13
orf19.4459	283.001	-2.20143	0.327109	-6.72994	1.7e-11	5.66e-11
orf19.5660	1135.16	-1.13442	0.119339	-9.50591	1.98e-21	1.11e-20
orf19.2547	141.774	1.28852	0.340919	3.77954	0.00015712	0.000299075
orf19.6595	1510.24	-2.12877	0.229831	-9.26232	2e-20	1.08e-19
orf19.4649	1363.7	1.32234	0.0820478	16.1167	1.95e-58	3.49e-57
orf19.4998	22398	1.57647	0.0742936	21.2194	6.32e-100	2.65e-98
orf19.265	4.56967	-3.25631	1.13569	-2.86725	0.00414052	0.00668871
orf19.5419	20698	-1.02731	0.0737198	-13.9354	3.86e-44	4.71e-43
orf19.3248	436.378	1.22444	0.137928	8.87741	6.84e-19	3.44e-18
orf19.787.1	4254.14	2.31886	0.390905	5.93204	2.99e-09	8.52e-09
orf19.3646	17915.3	-1.45467	0.16808	-8.65465	4.94e-18	2.38e-17
orf19.2515	2639.55	-2.98899	0.176623	-16.9231	3.04e-64	6.22e-63
orf19.2337	3671.77	3.59125	0.109339	32.845	1.34e-236	9.05e-234
orf19.5362	57.8216	1.11714	0.306054	3.65013	0.000262107	0.000487253
orf19.2481	14.9403	-1.67221	0.613009	-2.72787	0.00637447	0.0100489
orf19.2079	2245.35	-1.30235	0.117471	-11.0865	1.46e-28	1.1e-27
orf19.4549	1447.22	-1.29903	0.108979	-11.92	9.31e-33	7.97e-32
orf19.3487	305.399	1.18212	0.150246	7.8679	3.61e-15	1.5e-14
orf19.1428	290.171	1.61315	0.141361	11.4115	3.66e-30	2.94e-29
orf19.4229	478.249	-1.41966	0.128671	-11.0333	2.64e-28	1.97e-27
orf19.7568	48.3067	-1.60041	0.349245	-4.58248	4.6e-06	1.01e-05
orf19.4842	357.816	-1.34774	0.149945	-8.98828	2.51e-19	1.29e-18
orf19.5633	1737.19	-1.16431	0.0746719	-15.5924	8.2e-55	1.33e-53
orf19.5814.1	88.3121	-2.79373	0.486324	-5.74458	9.22e-09	2.52e-08
orf19.5963	1679.24	-1.70972	0.0839499	-20.366	3.35e-92	1.25e-90
orf19.4630	352.904	-1.17255	0.18279	-6.41473	1.41e-10	4.43e-10
orf19.5092	110.334	1.53209	0.232906	6.57814	4.76e-11	1.54e-10
orf19.4301	1021.45	1.85999	0.123454	15.0662	2.7e-51	4.09e-50
orf19.2496	2096.57	-1.0509	0.124631	-8.43213	3.39e-17	1.58e-16
orf19.321	2255.01	1.41642	0.104957	13.4951	1.67e-41	1.89e-40
orf19.1841	91.2717	1.54252	0.28962	5.32603	1e-07	2.53e-07
orf19.6559	22976.7	1.1919	0.160607	7.42122	1.16e-13	4.45e-13
orf19.7546	899.301	-1.79735	0.228178	-7.87698	3.35e-15	1.4e-14
orf19.1121	1128.7	1.01211	0.100597	10.061	8.21e-24	5.1e-23
orf19.2897	9.2463	-2.19616	0.972933	-2.25726	0.0239921	0.0347129
orf19.4962	18.6961	1.56833	0.65071	2.41018	0.0159447	0.0237839
orf19.6249	177.607	-1.81159	0.246633	-7.34529	2.05e-13	7.79e-13
orf19.6500	828.016	-1.2355	0.122293	-10.1028	5.37e-24	3.37e-23
orf19.3827	1573.06	-1.27226	0.0950181	-13.3897	6.95e-41	7.74e-40
orf19.6737	867.167	1.90285	0.112539	16.9084	3.9e-64	7.95e-63
orf19.2618	9793.67	1.45824	0.0525846	27.7313	2.93e-169	5.92e-167
orf19.4996	39.1198	-1.01635	0.414135	-2.45416	0.0141214	0.0212258
orf19.7115	1377.06	-1.28452	0.107696	-11.9272	8.54e-33	7.34e-32
orf19.5197	32211.8	1.02642	0.0847588	12.1099	9.36e-34	8.28e-33
orf19.1562	1594.53	-2.59906	0.150004	-17.3265	2.97e-67	6.6e-66
orf19.4553	1500.94	1.15805	0.0992044	11.6734	1.74e-31	1.45e-30
orf19.4682	1852.44	-3.76331	0.560674	-6.71212	1.92e-11	6.38e-11
orf19.3544	1475.95	-1.51393	0.143862	-10.5235	6.73e-26	4.61e-25
orf19.5735.3	135.564	-3.80664	0.382093	-9.96262	2.22e-23	1.36e-22
orf19.1826	3178.21	-5.04442	0.162777	-30.9898	7.4e-211	2.5e-208
orf19.1704	5738.06	-2.15983	0.154658	-13.9652	2.54e-44	3.11e-43
orf19.5653	131039	-1.05201	0.0748591	-14.0532	7.36e-45	9.18e-44
orf19.7082	1969.2	1.73928	0.0739274	23.5269	2.16e-122	1.49e-120
orf19.4144	2588.18	-1.41343	0.0642731	-21.991	3.51e-107	1.69e-105
orf19.3759	711.44	-1.28022	0.191418	-6.68807	2.26e-11	7.48e-11
orf19.2620	411.065	-1.88183	0.225458	-8.34669	7.02e-17	3.19e-16
orf19.2003	1382.37	-2.34513	0.121839	-19.2478	1.47e-82	4.54e-81
orf19.4308	4370.76	1.30601	0.124024	10.5303	6.26e-26	4.3e-25
orf19.5089	914.907	-1.19783	0.116128	-10.3147	6.05e-25	3.97e-24
orf19.5517	12119.1	1.80551	0.180886	9.98144	1.84e-23	1.13e-22
orf19.3475	7387.56	1.90893	0.0597747	31.9354	8.63e-224	4.37e-221
orf19.6492	517.516	-1.22249	0.128299	-9.52844	1.6e-21	9.05e-21
orf19.7316	603.411	-1.1761	0.104805	-11.2219	3.19e-29	2.46e-28
orf19.6956	767.424	-1.05391	0.118451	-8.89749	5.71e-19	2.88e-18
orf19.6544	7619.15	-1.57845	0.0663843	-23.7775	5.71e-125	4.33e-123
orf19.93	5141.23	-1.36974	0.146021	-9.38041	6.57e-21	3.61e-20
orf19.5242	96.5556	2.39327	0.340137	7.03617	1.98e-12	7e-12
orf19.4706	1054.06	-3.1645	0.164498	-19.2374	1.8e-82	5.52e-81
orf19.4689	63.4331	-1.78605	0.362139	-4.93196	8.14e-07	1.9e-06
orf19.5190	34.8772	2.08254	0.537137	3.8771	0.000105707	0.000204936
orf19.164	428.411	-2.91476	0.164172	-17.7543	1.6e-70	3.82e-69
orf19.4691	53.9249	-1.93665	0.376127	-5.14893	2.62e-07	6.41e-07
orf19.4737	27999.7	1.93688	0.18224	10.6282	2.2e-26	1.55e-25
orf19.1034	3772.06	1.17809	0.209534	5.62242	1.88e-08	5.03e-08
orf19.753	931.296	1.13199	0.0957031	11.8281	2.79e-32	2.37e-31
orf19.5845	232.316	-2.09619	0.24187	-8.6666	4.45e-18	2.15e-17
orf19.287	7165.36	-1.43097	0.0910625	-15.7141	1.21e-55	2.01e-54
orf19.4523	829.972	1.35668	0.131576	10.311	6.28e-25	4.12e-24
orf19.4157	902.237	-1.17959	0.103842	-11.3594	6.66e-30	5.29e-29
orf19.3210	22.6169	-1.50668	0.496757	-3.03303	0.00242111	0.00404451
orf19.5437	56658.4	1.56652	0.174077	8.99901	2.28e-19	1.17e-18
orf19.7077	2471.21	-2.25319	0.172628	-13.0522	6.17e-39	6.38e-38
orf19.6817	7667.39	1.03624	0.126773	8.17398	2.98e-16	1.31e-15
orf19.5071	438.232	2.45647	0.178303	13.777	3.51e-43	4.16e-42
orf19.3931	403.915	-1.615	0.228237	-7.07597	1.48e-12	5.31e-12
orf19.4426	899.094	-1.04729	0.106289	-9.85319	6.64e-23	3.97e-22
orf19.4651	6362.37	1.73162	0.0702893	24.6357	5.24e-134	5.22e-132
orf19.2832	5485.69	-1.889	0.0646462	-29.2205	1.06e-187	2.69e-185
orf19.1961	2720.09	1.54388	0.0898674	17.1795	3.78e-66	8.09e-65
orf19.2251	1128.5	5.23503	0.162137	32.2876	1.04e-228	6.34e-226
orf19.810	361.252	-1.21705	0.145756	-8.3499	6.83e-17	3.11e-16
orf19.6803	196.509	1.27455	0.218709	5.82763	5.62e-09	1.57e-08
orf19.1890	1337.95	-1.15563	0.107786	-10.7215	8.07e-27	5.74e-26
orf19.4599	60.0751	1.3244	0.436487	3.03422	0.00241159	0.0040297
orf19.5287	775.419	1.55393	0.111057	13.9922	1.74e-44	2.15e-43
orf19.1070	1230.03	-2.99625	0.112387	-26.6602	1.36e-156	2.36e-154
orf19.606	1967.54	-1.04801	0.0656073	-15.974	1.94e-57	3.39e-56
orf19.2091	6364.19	-1.23303	0.0886657	-13.9065	5.79e-44	7.02e-43
orf19.3334	76059.3	1.03717	0.0475797	21.7987	2.39e-105	1.08e-103
orf19.1308	1815.64	-1.23297	0.120625	-10.2216	1.59e-24	1.02e-23
orf19.5259	756.527	-1.02027	0.119986	-8.50329	1.84e-17	8.64e-17
orf19.927	79.7748	1.63022	0.336264	4.84805	1.25e-06	2.88e-06
orf19.1985	853.194	-1.79765	0.118932	-15.1149	1.29e-51	1.98e-50
orf19.2507	2170.22	1.10489	0.107713	10.2577	1.09e-24	7.08e-24
orf19.7553	142.459	2.22671	0.241893	9.20536	3.41e-20	1.82e-19
orf19.169	936.009	-1.98781	0.163992	-12.1214	8.14e-34	7.23e-33
orf19.6482	5.43647	-4.28203	1.43467	-2.98468	0.00283875	0.00469697
orf19.3448	305.92	1.6985	0.275607	6.16275	7.15e-10	2.12e-09
orf19.7360	230.888	1.05913	0.156083	6.7857	1.16e-11	3.89e-11
orf19.3574	332.886	-1.03788	0.144435	-7.18575	6.68e-13	2.43e-12
orf19.5172	9.1708	2.34196	1.03502	2.26273	0.0236523	0.0342955
orf19.4280	804.732	1.20921	0.0992848	12.1792	4.01e-34	3.61e-33
orf19.2937	5062.67	1.06132	0.0894888	11.8598	1.92e-32	1.63e-31
orf19.7356	31.1316	-2.22007	0.633698	-3.50335	0.000459443	0.000832039
orf19.1321	80.4773	1.08328	0.424967	2.5491	0.0108001	0.0165488
orf19.3876	63.1463	1.26354	0.298491	4.2331	2.3e-05	4.76e-05
orf19.6136	2179.54	-1.0397	0.219107	-4.74516	2.08e-06	4.71e-06
orf19.5832	2966.36	1.2464	0.0884628	14.0896	4.4e-45	5.53e-44
orf19.2444	932.547	-1.17834	0.0947409	-12.4375	1.64e-35	1.54e-34
orf19.1333	1218.43	1.83952	0.166827	11.0265	2.85e-28	2.13e-27
orf19.473	1882.18	1.21903	0.115996	10.5092	7.83e-26	5.35e-25
orf19.5610	224.006	-2.20154	0.200683	-10.9703	5.31e-28	3.93e-27
orf19.5023	26.2102	-1.95261	0.549739	-3.55189	0.00038248	0.000698072
orf19.1948	1145.58	1.14053	0.0947391	12.0386	2.23e-33	1.94e-32
orf19.4909.1	40586.4	1.12746	0.0474812	23.7454	1.23e-124	9.09e-123
orf19.4612	357.838	2.34364	0.285925	8.1967	2.47e-16	1.09e-15
orf19.5451	129.879	1.35315	0.257742	5.25	1.52e-07	3.8e-07
orf19.2905	33.0481	-2.24241	0.47093	-4.76166	1.92e-06	4.36e-06
orf19.4476	1251.33	-3.68944	0.155674	-23.6997	3.63e-124	2.63e-122
orf19.309	317.69	-1.03411	0.161711	-6.39483	1.61e-10	5.02e-10
orf19.3435	233.836	-1.70261	0.200874	-8.476	2.33e-17	1.09e-16
orf19.3737	4638.26	-1.22104	0.0603334	-20.2381	4.52e-91	1.61e-89
orf19.5465	374.023	1.23966	0.141632	8.75265	2.08e-18	1.02e-17
orf19.6402	29002.1	1.37264	0.0842427	16.2938	1.09e-59	2.03e-58
orf19.6148	783.764	-2.39571	0.104847	-22.8496	1.48e-115	8.54e-114
orf19.1529	18.2877	-1.68863	0.631336	-2.67469	0.00747976	0.0116882
orf19.6143	444.872	-1.46902	0.157829	-9.30766	1.31e-20	7.09e-20
orf19.4937	6690.92	-1.09031	0.106764	-10.2123	1.75e-24	1.12e-23
orf19.2452	1212.78	2.13441	0.136474	15.6397	3.91e-55	6.39e-54
orf19.2516	448.831	-1.25154	0.152209	-8.2225	1.99e-16	8.83e-16
orf19.5045	4119.3	-1.99391	0.126294	-15.7878	3.78e-56	6.37e-55
orf19.3813	1121.79	-1.47216	0.11963	-12.3059	8.42e-35	7.77e-34
orf19.5106	1635.73	-1.01317	0.208142	-4.86768	1.13e-06	2.61e-06
orf19.3422	6211.9	1.12791	0.134891	8.36167	6.18e-17	2.82e-16
orf19.7631	181.747	1.12109	0.222538	5.03774	4.71e-07	1.13e-06
orf19.6177	1280.04	1.27364	0.087257	14.5964	2.96e-48	4.13e-47
orf19.3752	2443.67	1.08002	0.0766615	14.0882	4.49e-45	5.64e-44
orf19.1351	120.084	2.21918	0.304608	7.28537	3.21e-13	1.2e-12
orf19.2048	8516.99	-1.60489	0.241987	-6.63211	3.31e-11	1.08e-10
orf19.4384.1	1361.44	-2.16871	0.259686	-8.35129	6.75e-17	3.07e-16
orf19.5038	503.622	-2.34618	0.297124	-7.89631	2.87e-15	1.2e-14
orf19.2785	3072.84	-1.45478	0.109269	-13.3138	1.92e-40	2.11e-39
orf19.5736	1189.46	1.24057	0.124413	9.97134	2.03e-23	1.25e-22
orf19.5077	4038.22	-1.0043	0.076298	-13.1629	1.44e-39	1.54e-38
orf19.1721	292.554	-2.13899	0.400075	-5.34647	8.97e-08	2.27e-07
orf19.3672	19765.8	-2.52596	0.190488	-13.2605	3.92e-40	4.28e-39
orf19.7601	973.344	-1.20681	0.165711	-7.28265	3.27e-13	1.22e-12
orf19.215	1310.63	-1.12995	0.12637	-8.94163	3.83e-19	1.95e-18
orf19.5663	796.053	2.29499	0.163843	14.0073	1.41e-44	1.74e-43
orf19.111	1101.27	-1.03321	0.206932	-4.99299	5.95e-07	1.41e-06
orf19.3268	38122.1	1.20558	0.0468598	25.7273	5.78e-146	7.99e-144
orf19.276	263.906	-1.00154	0.228237	-4.38816	1.14e-05	2.42e-05
orf19.2552	50.9382	1.88765	0.357291	5.28323	1.27e-07	3.18e-07
orf19.6955	1448.75	-2.20645	0.229867	-9.59883	8.09e-22	4.64e-21
orf19.344	395.807	-6.71019	0.694602	-9.66049	4.44e-22	2.58e-21
orf19.1938	219.477	1.03894	0.178366	5.82479	5.72e-09	1.59e-08
orf19.1345	32.5894	-2.49991	0.465163	-5.37426	7.69e-08	1.96e-07
orf19.5205	3020.13	-1.53776	0.144012	-10.678	1.29e-26	9.1e-26
orf19.4056	1516.42	-2.52433	0.353943	-7.13203	9.89e-13	3.56e-12
orf19.2365	2919.22	1.51194	0.108392	13.9488	3.2e-44	3.91e-43
orf19.3710	244.702	-4.47432	0.466734	-9.58646	9.12e-22	5.22e-21
orf19.3395	2917.32	1.21364	0.0791951	15.3247	5.23e-53	8.2e-52
orf19.4511	918.513	-1.2756	0.123548	-10.3247	5.45e-25	3.59e-24
orf19.416	129.281	-1.18422	0.246337	-4.80731	1.53e-06	3.51e-06
orf19.5285	36316.3	-1.02617	0.0628657	-16.3232	6.75e-60	1.26e-58
orf19.7111.1	8596.97	-1.73713	0.161986	-10.724	7.86e-27	5.59e-26
orf19.4669	2287.56	1.96895	0.168703	11.6711	1.79e-31	1.49e-30
orf19.720	653.525	-3.0791	0.212108	-14.5166	9.5e-48	1.31e-46
orf19.1797	595.509	-1.48605	0.172591	-8.61025	7.29e-18	3.49e-17
orf19.7440	36.7376	-1.32623	0.386667	-3.42991	0.000603783	0.00107959
orf19.4620	302.089	1.11049	0.197976	5.60919	2.03e-08	5.41e-08
orf19.288	6820.03	-1.83565	0.0721917	-25.4274	1.26e-142	1.56e-140
orf19.6709	358.105	-1.40439	0.180459	-7.78231	7.12e-15	2.91e-14
orf19.6084	208.947	-2.89768	0.583775	-4.9637	6.92e-07	1.63e-06
orf19.3788.1	28386.3	1.0613	0.0581833	18.2406	2.46e-74	6.3e-73
orf19.2748	298.772	-1.31511	0.164966	-7.97203	1.56e-15	6.6e-15
orf19.1409.1	22278.2	1.06843	0.0489795	21.8137	1.72e-105	7.91e-104
orf19.7500	2534.92	-3.46023	0.104332	-33.1655	3.39e-241	2.57e-238
orf19.3507	17145.5	-1.14699	0.0437322	-26.2276	1.29e-151	1.95e-149
orf19.6770	4452.62	1.94026	0.108477	17.8864	1.5e-71	3.64e-70
orf19.5630	4626.6	1.59419	0.122261	13.0392	7.32e-39	7.55e-38
orf19.4222	238.999	-1.05812	0.174266	-6.07183	1.26e-09	3.69e-09
orf19.751	94.0331	-1.34633	0.272033	-4.94914	7.45e-07	1.75e-06
orf19.5518	1101.14	-1.09181	0.0995972	-10.9622	5.81e-28	4.28e-27
orf19.6624	628.865	-1.36755	0.098372	-13.9018	6.18e-44	7.47e-43
orf19.4779	3598.09	-2.10533	0.103682	-20.3057	1.14e-91	4.24e-90
orf19.6594	10252.3	-1.34981	0.0822257	-16.4159	1.47e-60	2.79e-59
orf19.3340	8014.14	-1.07022	0.0617284	-17.3375	2.45e-67	5.47e-66
orf19.3923	93.9521	-1.3368	0.35347	-3.78194	0.000155614	0.000296393
orf19.28	207.238	1.2289	0.191422	6.41987	1.36e-10	4.29e-10
orf19.4883	1547.19	-1.47482	0.100338	-14.6985	6.59e-49	9.44e-48
orf19.4205.1	303.839	1.51788	0.157264	9.65182	4.83e-22	2.8e-21
orf19.2639	540.277	1.48096	0.296349	4.99736	5.81e-07	1.38e-06
orf19.5753	548.82	-2.5854	0.367267	-7.03956	1.93e-12	6.84e-12
orf19.4807	1356.15	-1.61047	0.0912787	-17.6434	1.14e-69	2.69e-68
orf19.5991	1766.62	-1.54781	0.219545	-7.05007	1.79e-12	6.36e-12
orf19.516	1319.52	-1.04897	0.118376	-8.86133	7.91e-19	3.96e-18
orf19.5919	93.3001	1.2015	0.34779	3.45466	0.000550986	0.000989853
orf19.7464	2.4862	5.17136	2.07518	2.49201	0.0127023	0.019226
orf19.4795	562.468	-1.97132	0.113034	-17.4401	4.1e-68	9.35e-67
orf19.2717	858.253	-1.01906	0.251377	-4.05392	5.04e-05	0.000100567
orf19.1772	273.962	1.63186	0.278324	5.86318	4.54e-09	1.28e-08
orf19.2992	23440	1.272	0.0513814	24.7561	2.67e-135	2.7e-133
orf19.5342.2	203.957	1.14625	0.201142	5.69874	1.21e-08	3.28e-08
orf19.24	8271.75	-3.03344	0.132364	-22.9174	3.11e-116	1.82e-114
orf19.670.2	2922.87	-4.3976	0.183834	-23.9216	1.83e-126	1.4e-124
CaalfMp11.1	6.31516	-2.19075	0.952327	-2.30042	0.0214247	0.0312671
orf19.5238	4842.95	-1.46618	0.0916784	-15.9927	1.44e-57	2.53e-56
orf19.4919	466.751	-1.0471	0.130684	-8.01246	1.12e-15	4.79e-15
orf19.7279.1	16.2473	-4.56239	1.28216	-3.55837	0.000373162	0.00068168
orf19.376	424.635	-2.50696	0.168381	-14.8886	3.91e-50	5.79e-49
orf19.4384	7714.89	-3.27205	0.175236	-18.6723	8.33e-78	2.32e-76
orf19.1193	55038.3	-1.37204	0.110665	-12.3982	2.67e-35	2.51e-34
orf19.2883	1316.7	-1.03622	0.083344	-12.433	1.73e-35	1.63e-34
orf19.4758	4141.05	-1.54659	0.101152	-15.2897	8.95e-53	1.39e-51
orf19.4670	2830.36	-1.18795	0.0856569	-13.8687	9.8e-44	1.17e-42
orf19.254	1040.93	-2.01749	0.105684	-19.0899	3.07e-81	9.13e-80
orf19.147	4927.85	-1.00591	0.0803316	-12.522	5.66e-36	5.43e-35
orf19.1523	151.008	-3.08695	0.268569	-11.494	1.41e-30	1.15e-29
orf19.1795.1	68.5382	1.44517	0.329241	4.3894	1.14e-05	2.4e-05
orf19.4775	657.923	1.03458	0.182762	5.66079	1.51e-08	4.05e-08
orf19.5505	7250.69	1.0883	0.0641719	16.9591	1.65e-64	3.41e-63
orf19.2667	988.703	-1.19981	0.189947	-6.31653	2.67e-10	8.18e-10
orf19.603	964.607	-1.93267	0.202874	-9.52646	1.63e-21	9.21e-21
orf19.1369	457.198	-1.84591	0.140727	-13.1169	2.63e-39	2.78e-38
orf19.1300	1278.14	-1.01738	0.173908	-5.8501	4.91e-09	1.38e-08
orf19.7521	450.278	-1.51324	0.164634	-9.19158	3.87e-20	2.06e-19
orf19.2286	8190.46	1.39095	0.0506375	27.4689	4.13e-166	8.1e-164
orf19.1667.1	295.878	1.43228	0.154062	9.29679	1.45e-20	7.83e-20
orf19.3100	997.395	1.01546	0.14649	6.93192	4.15e-12	1.44e-11
orf19.2090	961.008	-1.14513	0.215915	-5.30361	1.14e-07	2.85e-07
orf19.2059	310.271	1.64668	0.222038	7.4162	1.21e-13	4.61e-13
orf19.6574	54.8058	1.01441	0.380902	2.66318	0.00774063	0.0120772
orf19.4450.1	1956.56	-2.3826	0.133028	-17.9105	9.77e-72	2.39e-70
orf19.124	629.933	-1.19428	0.285608	-4.18153	2.9e-05	5.92e-05
orf19.2261	2918.55	1.31481	0.181528	7.24304	4.39e-13	1.62e-12
orf19.2684	1437.33	1.33995	0.128062	10.4633	1.27e-25	8.61e-25
orf19.5874	71.8931	-3.93711	0.432158	-9.11036	8.21e-20	4.31e-19
orf19.1971	2045.7	1.96579	0.0874649	22.4752	7.26e-112	3.97e-110
orf19.1106	73.819	-2.58965	0.323309	-8.00982	1.15e-15	4.89e-15
orf19.3591	5651.44	1.04142	0.0757679	13.7449	5.47e-43	6.45e-42
orf19.2875	533.596	1.05058	0.127153	8.26232	1.43e-16	6.37e-16
orf19.389	175.902	2.11671	0.205664	10.2921	7.65e-25	5e-24
orf19.3932	2652.25	-1.31734	0.157268	-8.37638	5.46e-17	2.5e-16
orf19.7013	9.3998	-2.38966	1.04818	-2.27983	0.0226178	0.032937
orf19.7300	427.168	-2.60412	0.160985	-16.1762	7.43e-59	1.35e-57
orf19.1447	309.46	2.22125	0.151538	14.6581	1.2e-48	1.69e-47
orf19.94	1925.06	-3.91124	0.107659	-36.3299	5.47e-289	8.3e-286
orf19.3418	72.2413	-1.41624	0.309404	-4.57732	4.71e-06	1.03e-05
orf19.3711	15.0153	-1.58044	0.665537	-2.37469	0.0175639	0.0260139
orf19.6551.1	36.0903	-1.09065	0.369118	-2.95474	0.00312936	0.00513307
orf19.7094	36.0707	2.79644	0.908649	3.07758	0.00208691	0.00350842
orf19.1902	1059.44	-1.49467	0.225016	-6.64251	3.08e-11	1.01e-10
orf19.4591	6538.74	-2.15446	0.132904	-16.2107	4.24e-59	7.78e-58
orf19.1691	28404.5	1.25861	0.461509	2.72716	0.00638825	0.010068
orf19.2734	77.6774	-1.52745	0.283762	-5.38285	7.33e-08	1.87e-07
orf19.7255	2153.71	1.11371	0.0669423	16.6369	3.77e-62	7.38e-61
orf19.7281	2497.82	-1.31547	0.144951	-9.07529	1.13e-19	5.89e-19
orf19.2461	910.245	1.628	0.120646	13.494	1.7e-41	1.92e-40
orf19.345	315.908	-1.15029	0.14537	-7.91279	2.52e-15	1.06e-14
orf19.1350	582.963	-3.28083	0.139369	-23.5405	1.57e-122	1.1e-120
orf19.4069	24.8028	1.20563	0.470141	2.5644	0.0103353	0.0158687
orf19.2111.2	28455.8	1.03799	0.0448708	23.1328	2.16e-118	1.36e-116
orf19.6530	173.417	-1.45158	0.259731	-5.5888	2.29e-08	6.06e-08
orf19.1679	17.6492	-2.40237	0.704862	-3.40828	0.000653733	0.00116309
orf19.853	90.5167	-1.27062	0.26657	-4.76657	1.87e-06	4.26e-06
orf19.3905	26.8212	3.21998	0.882344	3.64935	0.000262905	0.000488493
orf19.4399	716.19	-1.40056	0.127901	-10.9504	6.62e-28	4.87e-27
orf19.3154	2077.53	-1.12182	0.0822393	-13.6409	2.29e-42	2.68e-41
orf19.4936.1	11.4088	-3.94242	1.49398	-2.63888	0.00831809	0.0129218
orf19.3982	285.707	-2.02968	0.203776	-9.96039	2.27e-23	1.39e-22
orf19.6919	15.0351	-2.61073	0.687953	-3.79492	0.00014769	0.000281831
orf19.6265	34127.1	1.18601	0.0538597	22.0204	1.84e-107	9.07e-106
orf19.3159	1606.48	-1.68957	0.171451	-9.85449	6.56e-23	3.92e-22
orf19.6522	531.05	-1.25796	0.109498	-11.4885	1.51e-30	1.22e-29
orf19.6548	2044.97	-1.37777	0.153716	-8.9631	3.16e-19	1.61e-18
orf19.655	13253.2	2.86949	0.342187	8.38574	5.04e-17	2.31e-16
orf19.3643	95.3054	-3.14884	0.330833	-9.51793	1.77e-21	9.94e-21
orf19.5748	50.7036	1.10187	0.357809	3.07949	0.00207357	0.00348694
orf19.1117	71.8416	-2.54399	0.612132	-4.15595	3.24e-05	6.6e-05
orf19.6936	1435.13	1.64097	0.0903219	18.168	9.25e-74	2.35e-72
orf19.2789	376.942	-1.2938	0.12313	-10.5076	7.97e-26	5.43e-25
orf19.6152	759.698	-1.32284	0.133231	-9.92888	3.12e-23	1.88e-22
orf19.7229	15075	-1.09767	0.0810851	-13.5373	9.42e-42	1.08e-40
orf19.1828	414.767	1.33572	0.155404	8.59515	8.32e-18	3.97e-17
orf19.119	123.401	1.2515	0.208522	6.00177	1.95e-09	5.61e-09
orf19.1701	795.1	-1.01969	0.139019	-7.33489	2.22e-13	8.37e-13
orf19.5741	25699.5	-2.01852	0.308391	-6.54533	5.94e-11	1.9e-10
orf19.359	8.16916	-1.92586	0.860864	-2.23713	0.025278	0.0364267
orf19.3914	2064.58	1.68781	0.0879551	19.1894	4.53e-82	1.37e-80
orf19.1240	5962.86	1.03644	0.125266	8.27388	1.3e-16	5.79e-16
orf19.3252	340.022	1.5807	0.140727	11.2324	2.83e-29	2.19e-28
orf19.4227	43.534	-3.89464	0.516288	-7.54355	4.57e-14	1.79e-13
orf19.4555	24470.9	1.64515	0.14629	11.2458	2.43e-29	1.88e-28
orf19.449	17653.4	-3.49957	0.0840962	-41.6138	0	0
orf19.5938	2085.38	-1.33792	0.11413	-11.7228	9.74e-32	8.11e-31
orf19.3627	302.253	-3.15293	0.199598	-15.7964	3.3e-56	5.58e-55
orf19.125	81558.4	2.96553	0.100182	29.6014	1.44e-192	3.79e-190
orf19.6445	1953.38	-1.52734	0.106052	-14.4017	5.05e-47	6.75e-46
orf19.2168	163.696	-2.353	0.256848	-9.16107	5.14e-20	2.72e-19
orf19.4393	20539.8	-3.18906	0.304404	-10.4764	1.11e-25	7.52e-25
orf19.1229	1709.87	1.32304	0.120527	10.9772	4.92e-28	3.65e-27
orf19.4571	23.2451	-1.69442	0.574324	-2.95028	0.00317486	0.00520208
orf19.7127.1	131.634	1.70372	0.304823	5.58922	2.28e-08	6.04e-08
orf19.3925	11.3726	-3.75208	1.29985	-2.88655	0.00389491	0.00630367
orf19.2468	10.7937	-2.49648	0.928269	-2.68939	0.00715825	0.0112147
orf19.4401	411.328	-1.71375	0.182606	-9.38498	6.29e-21	3.46e-20
orf19.1687	1513.76	-1.06547	0.188039	-5.66623	1.46e-08	3.93e-08
orf19.7197	428.864	-1.22512	0.333581	-3.67264	0.000240054	0.000448228
orf19.84	2055.52	1.04266	0.133747	7.79575	6.4e-15	2.62e-14
orf19.6882.1	31009.1	1.095	0.0499289	21.9313	1.31e-106	6.2e-105
orf19.6638	2055.31	-1.39888	0.118933	-11.7619	6.14e-32	5.15e-31
orf19.1765	587.557	-2.07319	0.132671	-15.6265	4.8e-55	7.84e-54
orf19.6793	218.548	-4.25418	0.275412	-15.4466	7.96e-54	1.26e-52
orf19.4372	1754.48	-1.33153	0.135424	-9.83233	8.17e-23	4.86e-22
orf19.1868	44304.4	1.02918	0.403023	2.55366	0.0106598	0.0163463
orf19.6851	196.228	1.37559	0.191643	7.17786	7.08e-13	2.57e-12
orf19.6838	1248.73	-1.42111	0.15798	-8.99551	2.35e-19	1.2e-18
orf19.6570	258.313	3.49473	0.175235	19.9431	1.72e-88	5.88e-87
orf19.467	240.211	-1.08133	0.209035	-5.17294	2.3e-07	5.66e-07
orf19.4411	650.769	-1.07664	0.128162	-8.40061	4.44e-17	2.04e-16
orf19.2517	25.2246	-1.63701	0.50379	-3.24938	0.00115656	0.00200427
orf19.6222.1	523.651	4.78912	0.339197	14.119	2.9e-45	3.67e-44
orf19.535	43.2659	-4.03644	0.592074	-6.81746	9.27e-12	3.15e-11
orf19.3567	197.207	-1.84876	0.27616	-6.69453	2.16e-11	7.17e-11
orf19.2513	10.1795	1.67061	0.791406	2.11094	0.0347776	0.0490826
orf19.3734	3456.25	-1.54061	0.0816176	-18.876	1.8e-79	5.15e-78
orf19.6191	535.614	1.11284	0.189801	5.86318	4.54e-09	1.28e-08
orf19.2681	82.7151	1.96776	0.396576	4.96189	6.98e-07	1.64e-06
orf19.6809	4275.79	1.12534	0.102423	10.9872	4.4e-28	3.26e-27
orf19.7481	11613.4	-2.32807	0.0873556	-26.6505	1.77e-156	2.98e-154
orf19.7475	1475.22	1.11476	0.0905106	12.3163	7.4e-35	6.84e-34
orf19.2049	137.496	-1.20057	0.198127	-6.05958	1.36e-09	3.96e-09
orf19.732	1730.86	-3.67285	0.162267	-22.6346	1.98e-113	1.13e-111
orf19.3871	302.741	1.92502	0.188824	10.1948	2.09e-24	1.34e-23
orf19.1780	21.132	-1.84922	0.533019	-3.46933	0.000521758	0.000939845
orf19.4788	2641.94	-1.40544	0.0817707	-17.1876	3.29e-66	7.06e-65
orf19.6785	33967.3	1.045	0.0561548	18.6092	2.71e-77	7.44e-76
orf19.3761	715.024	1.61739	0.177867	9.09325	9.61e-20	5.02e-19
orf19.5588	22.2144	-1.97366	0.635746	-3.10447	0.0019062	0.00322066
orf19.5225.2	36212.6	1.04781	0.0363967	28.7887	2.97e-182	6.93e-180
orf19.5250	549.368	-1.57753	0.124862	-12.6342	1.37e-36	1.34e-35
orf19.2397.3	1809.29	-1.51283	0.124931	-12.1093	9.42e-34	8.32e-33
orf19.7353	906.349	1.57916	0.12012	13.1465	1.78e-39	1.89e-38
orf19.4445	1708.94	-2.94126	0.133721	-21.9956	3.18e-107	1.54e-105
orf19.921	6418.13	-1.43761	0.053552	-26.845	9.64e-159	1.77e-156
orf19.6385	64681.6	-2.1931	0.141549	-15.4936	3.83e-54	6.12e-53
orf19.2192	45125.3	-2.2961	0.0917635	-25.0219	3.53e-138	3.83e-136
orf19.742	2128	-2.15648	0.196998	-10.9467	6.89e-28	5.05e-27
orf19.3419	12488.8	1.00232	0.0900323	11.1329	8.67e-29	6.58e-28
orf19.5759	3093.28	-1.68915	0.186529	-9.0557	1.36e-19	7.03e-19
orf19.7085	12245.3	-1.53524	0.0824016	-18.6312	1.79e-77	4.95e-76
orf19.6805	216.569	1.39598	0.364829	3.82639	0.000130036	0.000249396
orf19.4031	4385.43	-1.57206	0.0696897	-22.5579	1.12e-112	6.31e-111
orf19.2398	6352.28	-2.02048	0.0861949	-23.4409	1.64e-121	1.08e-119
orf19.7079	1459.48	1.1857	0.0966454	12.2686	1.34e-34	1.23e-33
orf19.3575	444027	1.32406	0.195691	6.76608	1.32e-11	4.45e-11
orf19.3065	2752.87	-1.13354	0.0668672	-16.952	1.86e-64	3.83e-63
orf19.1616	817.299	1.71459	0.26405	6.49342	8.39e-11	2.66e-10
orf19.558	1234.35	-1.03824	0.42621	-2.43598	0.0148513	0.0222623
orf19.2125	1944.18	-1.85437	0.137234	-13.5124	1.32e-41	1.5e-40
orf19.849	9.77443	-4.09426	1.34497	-3.04412	0.00233361	0.00390371
orf19.822	4368	-1.89232	0.209608	-9.0279	1.75e-19	9.02e-19
orf19.5484	8853.56	1.06725	0.0642128	16.6205	4.95e-62	9.64e-61
orf19.1963	3796.62	1.74931	0.112063	15.6101	6.22e-55	1.01e-53
orf19.2959.1	1594.15	-1.69863	0.15147	-11.2143	3.47e-29	2.67e-28
orf19.6029	558.362	1.79932	0.148382	12.1262	7.67e-34	6.82e-33
orf19.4072	1491.19	-1.05381	0.101235	-10.4096	2.24e-25	1.5e-24
orf19.4662	323.651	1.11476	0.1494	7.4616	8.55e-14	3.29e-13
orf19.5848	1332.62	-1.79079	0.0905485	-19.7772	4.68e-87	1.57e-85
orf19.2812	112.63	-1.77179	0.248094	-7.1416	9.23e-13	3.33e-12
orf19.2805	748.88	-1.04547	0.155113	-6.74007	1.58e-11	5.29e-11
orf19.1507	702.456	1.01999	0.121816	8.37322	5.61e-17	2.56e-16
orf19.5251	848.321	-1.21976	0.0977099	-12.4835	9.19e-36	8.8e-35
orf19.5455	2853.97	1.99011	0.113272	17.5693	4.23e-69	9.85e-68
orf19.285	3344.65	-1.09565	0.0999419	-10.9629	5.76e-28	4.25e-27
orf19.6950	33.4256	-1.23993	0.464818	-2.66756	0.00764031	0.0119268
orf19.2747	1129.5	-2.35248	0.130192	-18.0693	5.57e-73	1.4e-71
orf19.2525	17824.2	1.0439	0.121884	8.56469	1.08e-17	5.15e-17
orf19.1906	40.3616	1.43727	0.380491	3.77742	0.000158459	0.000301434
orf19.6083	48.6673	-1.7851	0.380114	-4.69623	2.65e-06	5.93e-06
orf19.7056	665.343	-2.27788	0.237944	-9.57315	1.04e-21	5.91e-21
orf19.6105	12451.2	1.03586	0.0429448	24.1208	1.51e-128	1.23e-126
orf19.1944	2474.19	-1.78974	0.143471	-12.4746	1.03e-35	9.8e-35
orf19.1800	3074.9	-1.54857	0.122687	-12.6222	1.59e-36	1.55e-35
orf19.3171	14588.9	-1.85386	0.0607299	-30.5264	1.16e-204	3.37e-202
orf19.1069	10245.4	-2.26587	0.0754965	-30.0129	6.66e-198	1.84e-195
orf19.4563	412.993	1.42545	0.278276	5.12242	3.02e-07	7.35e-07
orf19.2602	2603.87	2.46974	0.342601	7.20878	5.65e-13	2.07e-12
orf19.5905	66.6205	1.1585	0.533815	2.17022	0.0299899	0.0427401
orf19.2335	8615.32	1.78332	0.122338	14.577	3.93e-48	5.47e-47
orf19.2296	32865.3	-1.03059	0.155554	-6.62529	3.47e-11	1.13e-10
orf19.3051	3139.35	1.22843	0.0862841	14.237	5.4e-46	7.07e-45
orf19.3661	3803.93	-1.50771	0.0959725	-15.7098	1.3e-55	2.15e-54
orf19.5136	4932.41	2.58199	0.112249	23.0023	4.42e-117	2.66e-115
orf19.1307	306.972	-1.71618	0.180285	-9.51926	1.74e-21	9.84e-21
orf19.1032	724.921	1.50129	0.122591	12.2464	1.76e-34	1.61e-33
orf19.2792	3550.46	-1.04368	0.0926787	-11.2613	2.04e-29	1.59e-28
orf19.929	152.307	-3.63459	0.44956	-8.08478	6.23e-16	2.68e-15
orf19.6126	15168.8	-2.01273	0.136346	-14.7619	2.58e-49	3.71e-48
orf19.23	3367.59	-1.83608	0.0789834	-23.2464	1.55e-119	9.98e-118
orf19.3332	1620.84	1.16808	0.0879137	13.2866	2.77e-40	3.03e-39
orf19.6322	18731.6	-2.78868	0.0876402	-31.8197	3.46e-222	1.62e-219
orf19.460	57.1242	-1.9749	0.338165	-5.84006	5.22e-09	1.46e-08
orf19.1747	687.001	1.15743	0.143713	8.05381	8.03e-16	3.43e-15
orf19.434	16670.7	1.18387	0.129472	9.14379	6.03e-20	3.18e-19
orf19.1700	33365.4	1.25419	0.0528684	23.7229	2.09e-124	1.53e-122
orf19.1766	40.0158	-2.10543	0.502203	-4.1924	2.76e-05	5.67e-05
orf19.2283	4866.22	1.15415	0.0689958	16.7278	8.22e-63	1.64e-61
orf19.5295	557.295	-1.30375	0.143651	-9.07576	1.13e-19	5.87e-19
orf19.255	1627	-1.66419	0.124804	-13.3344	1.46e-40	1.61e-39
orf19.7161	7558.97	1.22294	0.082499	14.8237	1.03e-49	1.5e-48
orf19.5495	2037.97	1.32275	0.106409	12.4307	1.78e-35	1.67e-34
orf19.2005	9766.55	-1.2862	0.0771612	-16.669	2.2e-62	4.36e-61
orf19.7150	20584.9	-1.20712	0.0939358	-12.8505	8.55e-38	8.67e-37
orf19.4161	113.327	1.12262	0.381036	2.94622	0.00321681	0.00526512
orf19.3916	737.971	2.46285	0.118367	20.8069	3.75e-96	1.48e-94
orf19.4546	2888.62	-1.4052	0.113635	-12.3659	4e-35	3.72e-34
orf19.7042	1185.72	-2.08486	0.206244	-10.1087	5.05e-24	3.18e-23
orf19.1887	2474.75	1.18808	0.126335	9.40421	5.24e-21	2.9e-20
orf19.1120	45.6076	1.84051	0.351057	5.24277	1.58e-07	3.94e-07
orf19.6515	76285.5	1.00153	0.0564133	17.7534	1.62e-70	3.86e-69
orf19.6639	2112.21	-1.56229	0.105256	-14.8428	7.75e-50	1.13e-48
orf19.10	160.284	-2.88536	0.243162	-11.866	1.78e-32	1.51e-31
orf19.6247	1220.09	1.21474	0.165811	7.32606	2.37e-13	8.93e-13
orf19.3378	33.2158	1.39336	0.47325	2.94423	0.00323762	0.00529634
orf19.2385	578.697	-1.28794	0.172739	-7.456	8.92e-14	3.44e-13
orf19.2878	32.1531	-3.35366	0.713814	-4.69822	2.62e-06	5.88e-06
orf19.4818	560.107	2.16829	0.11479	18.8891	1.4e-79	4.03e-78
orf19.6313.2	632.804	-1.11671	0.102977	-10.8443	2.12e-27	1.53e-26
orf19.773	138.8	1.53181	0.301727	5.07681	3.84e-07	9.26e-07
orf19.2010	2.96925	-4.86083	1.80456	-2.69364	0.00706774	0.0110757
orf19.1585	4952.06	1.2113	0.0990854	12.2248	2.29e-34	2.09e-33
orf19.6976	174.259	1.71325	0.219757	7.7961	6.39e-15	2.62e-14
orf19.5026	2624	-1.85397	0.113894	-16.278	1.42e-59	2.62e-58
orf19.1150	757.874	-2.38681	0.138373	-17.2491	1.14e-66	2.46e-65
orf19.2889	117.383	1.14373	0.228937	4.99584	5.86e-07	1.39e-06
orf19.27	784.424	-1.06337	0.1087	-9.78263	1.34e-22	7.88e-22
orf19.515	129.339	-1.5038	0.248034	-6.06288	1.34e-09	3.89e-09
orf19.3099	4365.84	1.60064	0.0973606	16.4403	9.84e-61	1.87e-59
orf19.802	1763.36	-1.04595	0.081139	-12.8909	5.07e-38	5.18e-37
orf19.5407	1577.02	-1.15959	0.120807	-9.59866	8.1e-22	4.64e-21
orf19.7157	239.532	1.2911	0.167239	7.72012	1.16e-14	4.69e-14
orf19.4447	2458.41	1.94869	0.0891493	21.8587	6.42e-106	3e-104
orf19.2638.1	1057.13	1.74067	0.10779	16.1487	1.16e-58	2.08e-57
orf19.7163	422.309	1.08524	0.15494	7.00429	2.48e-12	8.76e-12
orf19.2752	1062.4	-2.05867	0.210468	-9.78138	1.35e-22	7.97e-22
orf19.1238	1004.04	1.03506	0.108668	9.52497	1.65e-21	9.32e-21
orf19.1535	358.998	1.39015	0.14447	9.62243	6.43e-22	3.71e-21
orf19.4515	64.9681	-1.49678	0.321477	-4.65595	3.22e-06	7.18e-06
orf19.3670	21236.1	-3.03184	0.150481	-20.1476	2.82e-90	9.92e-89
orf19.4539	1422.79	-1.06684	0.166864	-6.39343	1.62e-10	5.07e-10
orf19.4835	1280.42	1.86246	0.147046	12.6658	9.15e-37	8.95e-36
orf19.4733	657.67	1.45898	0.136385	10.6975	1.05e-26	7.4e-26
orf19.5701	290.378	1.38037	0.199332	6.92498	4.36e-12	1.51e-11
orf19.3360	3365.21	-1.06128	0.0733227	-14.474	1.77e-47	2.4e-46
orf19.5751	1880.05	-1.57861	0.111263	-14.188	1.09e-45	1.4e-44
orf19.3223	23548.3	-1.15756	0.0668157	-17.3247	3.06e-67	6.76e-66
orf19.154	109.691	1.16388	0.265603	4.38203	1.18e-05	2.48e-05
orf19.3626	136.663	1.80368	0.275197	6.55414	5.6e-11	1.8e-10
orf19.6918	142.004	-1.0077	0.264114	-3.81539	0.000135967	0.000260443
orf19.1973	1192.82	1.55597	0.0936415	16.6162	5.32e-62	1.03e-60
orf19.6224	8.07777	-4.25182	1.44721	-2.93794	0.00330398	0.00539617
orf19.4608	153.154	-2.07238	0.258182	-8.02683	1e-15	4.27e-15
orf19.3802	8120.65	1.03418	0.0638988	16.1846	6.47e-59	1.18e-57
orf19.6165	22573	-1.71662	0.113086	-15.1797	4.82e-52	7.44e-51
orf19.6298	285.694	-1.34962	0.295378	-4.56912	4.9e-06	1.07e-05
orf19.1224	819.247	-1.25189	0.15504	-8.07463	6.77e-16	2.9e-15
orf19.5591	7850.66	-1.12273	0.0657776	-17.0685	2.55e-65	5.31e-64
orf19.3924	31.116	-5.43283	1.50182	-3.61749	0.000297476	0.000549534
orf19.3393	1028.55	-1.27841	0.196831	-6.49496	8.31e-11	2.64e-10
orf19.3659	1347.84	-1.24142	0.079871	-15.5427	1.78e-54	2.86e-53
orf19.5390	30.7816	-9.3795	4.12969	-2.27124	0.0231327	0.0336144
orf19.4873	35.6579	-5.142	0.686375	-7.49154	6.81e-14	2.64e-13
orf19.5713	886.26	-1.05552	0.106236	-9.9356	2.91e-23	1.76e-22
orf19.7585	4995.12	-1.64062	0.166585	-9.84856	6.95e-23	4.15e-22
orf19.7156	2029.51	-2.60807	0.188324	-13.8489	1.29e-43	1.54e-42
orf19.2608	53523.4	-2.29567	0.168615	-13.6149	3.26e-42	3.76e-41
orf19.7469	694.044	-2.78418	0.160699	-17.3255	3.02e-67	6.7e-66
orf19.3621	131.626	-3.09749	0.260165	-11.9059	1.1e-32	9.42e-32
orf19.3879	234.45	1.36139	0.173228	7.85892	3.87e-15	1.61e-14
orf19.675.1	28.6898	-3.00005	0.807061	-3.71725	0.000201403	0.000379331
orf19.1318	289.621	2.097	0.176229	11.8993	1.19e-32	1.02e-31
orf19.6266	605.048	1.12322	0.145046	7.74391	9.64e-15	3.91e-14
orf19.3148	1538.47	1.09924	0.111577	9.85184	6.73e-23	4.02e-22
orf19.220	25945.2	-1.41606	0.085628	-16.5373	1.98e-61	3.8e-60
orf19.7459	21608	1.00816	0.157744	6.39112	1.65e-10	5.13e-10
orf19.11	458.825	-1.73086	0.255003	-6.78761	1.14e-11	3.84e-11
orf19.7449	956.789	-1.22594	0.0983828	-12.4609	1.22e-35	1.16e-34
orf19.2446	1247.71	-1.21565	0.0709623	-17.131	8.72e-66	1.85e-64
orf19.6314	805.433	1.21362	0.105922	11.4576	2.15e-30	1.74e-29
orf19.3915	13804.7	1.46927	0.0634192	23.1676	9.67e-119	6.12e-117
orf19.7512	324.226	-1.33222	0.169669	-7.8519	4.1e-15	1.7e-14
orf19.4257	4920.38	1.28378	0.133714	9.6009	7.92e-22	4.55e-21
orf19.1124	138.41	-1.236	0.234354	-5.2741	1.33e-07	3.34e-07
orf19.3369	678.228	-2.91709	0.228643	-12.7582	2.8e-37	2.8e-36
orf19.2220	55.7075	-2.08637	0.415039	-5.02693	4.98e-07	1.19e-06
orf19.5992	2157.14	2.23065	0.197692	11.2835	1.58e-29	1.24e-28
orf19.5118	29611.3	-2.04407	0.0773087	-26.4404	4.7e-154	7.72e-152
orf19.801	890.153	1.40357	0.158283	8.86748	7.48e-19	3.75e-18
orf19.386	13322.1	3.96527	0.0798497	49.6593	0	0
orf19.3705	2098.52	-1.06151	0.107898	-9.83804	7.72e-23	4.59e-22
orf19.6782	950.534	1.62641	0.14464	11.2445	2.46e-29	1.91e-28
orf19.6376	4485.44	-1.45892	0.0568124	-25.6796	1.98e-145	2.61e-143
orf19.5288.1	438.715	1.3645	0.147983	9.22063	2.95e-20	1.58e-19
orf19.596.2	273.339	1.25604	0.145138	8.65415	4.97e-18	2.39e-17
orf19.3611	4044.5	-1.07228	0.0771961	-13.8904	7.24e-44	8.73e-43
orf19.1237	3458.75	-2.52815	0.0802225	-31.5142	5.55e-218	2.41e-215
orf19.6008	788.183	1.47834	0.13101	11.2841	1.57e-29	1.23e-28
orf19.4145	979.59	1.17265	0.089409	13.1156	2.68e-39	2.82e-38
orf19.2583.2	19.2029	3.08732	0.688326	4.48526	7.28e-06	1.57e-05
orf19.4948	341.249	1.02781	0.177008	5.80659	6.38e-09	1.77e-08
orf19.4531	4239.83	-2.99817	0.127559	-23.5042	3.7e-122	2.5e-120
orf19.2896	1408.02	1.31917	0.129507	10.1861	2.29e-24	1.46e-23
orf19.3121	19365.7	-5.22112	1.23145	-4.23982	2.24e-05	4.63e-05
orf19.1187	14103.2	-1.55245	0.0799683	-19.4133	5.96e-84	1.88e-82
orf19.6175	592.938	-1.0632	0.154836	-6.86663	6.57e-12	2.25e-11
orf19.4335	112.733	-3.3424	0.584098	-5.72233	1.05e-08	2.87e-08
orf19.4657	4823.2	-1.73521	0.0841341	-20.6244	1.66e-94	6.37e-93
orf19.5536	203.552	-1.41781	0.189542	-7.48019	7.42e-14	2.87e-13
orf19.7218	770.026	1.0897	0.132621	8.21669	2.09e-16	9.24e-16
orf19.3884	605.451	1.1232	0.110965	10.1221	4.41e-24	2.78e-23
orf19.1774	286.945	-2.14019	0.600032	-3.5668	0.000361374	0.000662336
orf19.711	830.092	-1.89303	0.182364	-10.3805	3.04e-25	2.03e-24
orf19.2202	62.5025	-1.2468	0.306997	-4.06129	4.88e-05	9.75e-05
orf19.2432	3510.04	-1.55796	0.0745842	-20.8886	6.8e-97	2.7e-95
orf19.7377	1001.03	1.57857	0.10014	15.7636	5.54e-56	9.26e-55
orf19.6518	234.407	-2.77663	0.248215	-11.1864	4.75e-29	3.63e-28
orf19.3278	69879.8	-1.06726	0.172868	-6.17386	6.66e-10	1.98e-09
orf19.4600	301.331	-1.95833	0.297945	-6.57281	4.94e-11	1.59e-10
orf19.6413	422.003	1.18117	0.140011	8.43626	3.28e-17	1.53e-16
orf19.409	20426.6	-1.48529	0.0983865	-15.0965	1.71e-51	2.59e-50
orf19.5032	13583.6	1.0101	0.0620917	16.2679	1.67e-59	3.08e-58
orf19.96	1428.4	1.10039	0.135492	8.12149	4.61e-16	2e-15
orf19.2665	18570.1	-1.37468	0.0572188	-24.025	1.53e-127	1.2e-125
orf19.5000	2517.57	-1.39687	0.160432	-8.70695	3.12e-18	1.52e-17
orf19.7320	50.8954	-1.98987	0.380518	-5.22937	1.7e-07	4.23e-07
orf19.4580	2254.14	1.33126	0.153655	8.66391	4.56e-18	2.2e-17
orf19.2591	36.6476	-3.38153	0.540188	-6.25991	3.85e-10	1.17e-09
orf19.2531	14365	-1.03958	0.199808	-5.20287	1.96e-07	4.85e-07
orf19.4274	2157.68	-2.85581	0.137829	-20.72	2.29e-95	8.91e-94
orf19.6977	263.826	1.76664	0.152611	11.5761	5.44e-31	4.45e-30
orf19.7554	517.261	1.134	0.142742	7.94438	1.95e-15	8.23e-15
orf19.6813	123.982	1.18986	0.289788	4.10595	4.03e-05	8.12e-05
orf19.779	1837.35	1.43338	0.0821487	17.4486	3.53e-68	8.09e-67
orf19.2305	551.387	1.57855	0.1458	10.8268	2.57e-27	1.85e-26
orf19.1652	13680.9	-2.32793	0.147097	-15.8258	2.06e-56	3.51e-55
orf19.1746	11.778	-2.22998	0.80655	-2.76484	0.00569508	0.00902947
orf19.6583	338.88	1.69513	0.150049	11.2972	1.36e-29	1.07e-28
orf19.691	21820.5	2.27463	0.297331	7.65017	2.01e-14	8.03e-14
orf19.6209	1041.53	-1.34369	0.0781291	-17.1984	2.73e-66	5.88e-65
orf19.1986	10709.4	1.03169	0.0448012	23.0282	2.43e-117	1.48e-115
orf19.6844	2323.6	-2.99524	0.172346	-17.3793	1.18e-67	2.66e-66
orf19.5265	771.204	1.49668	0.0989984	15.1182	1.23e-51	1.88e-50
orf19.5628	3091.04	2.70102	0.109776	24.6048	1.12e-133	1.05e-131
orf19.2024	17.9925	-1.83308	0.691253	-2.65183	0.00800573	0.0124652
orf19.5672	45.0246	-1.44858	0.418408	-3.46213	0.000535909	0.000964192
orf19.2701	260.804	-5.36421	0.532592	-10.0719	7.36e-24	4.58e-23
orf19.4817	998.029	1.06389	0.0944302	11.2665	1.92e-29	1.5e-28
orf19.6589	841.099	-1.00584	0.203197	-4.9501	7.42e-07	1.74e-06
orf19.3302	17397.1	-1.51281	0.0828817	-18.2527	1.97e-74	5.07e-73
orf19.557	2344.89	1.59545	0.164077	9.72378	2.39e-22	1.4e-21
orf19.2429	15.3744	-2.6582	0.689132	-3.85732	0.000114639	0.000221686
orf19.4772	615.821	1.10668	0.131494	8.41614	3.89e-17	1.8e-16
orf19.2738	463.635	3.08449	0.240558	12.8222	1.23e-37	1.24e-36
orf19.5356	3603.45	-1.13073	0.132598	-8.52749	1.5e-17	7.06e-17
orf19.5917.3	6092.51	1.45184	0.0625685	23.204	4.14e-119	2.65e-117
orf19.1397	142.444	-1.23145	0.254068	-4.84691	1.25e-06	2.9e-06
orf19.7401	663.992	1.48797	0.194561	7.64784	2.04e-14	8.17e-14
orf19.2838	1031.3	-1.4964	0.164028	-9.12278	7.32e-20	3.86e-19
orf19.4773	2829.1	-3.77939	0.339879	-11.1198	1e-28	7.59e-28
orf19.7397.1	1712.23	-1.06796	0.238108	-4.48519	7.28e-06	1.57e-05
orf19.414	446.614	-2.70624	0.39052	-6.92984	4.21e-12	1.46e-11
orf19.6652	637.352	-1.82985	0.222545	-8.2224	1.99e-16	8.83e-16
orf19.1449	445.214	-2.45633	0.234913	-10.4563	1.37e-25	9.25e-25
orf19.5933	4.77167	-2.91452	1.30554	-2.23242	0.0255873	0.0368462
orf19.5203	260.949	-1.57367	0.181768	-8.65757	4.82e-18	2.32e-17
orf19.871	3997.13	-1.11531	0.114125	-9.77267	1.48e-22	8.67e-22
orf19.6220.4	35264.2	1.30566	0.0527232	24.7644	2.17e-135	2.23e-133
orf19.2179.2	45372.9	1.19682	0.0498616	24.0029	2.59e-127	2.02e-125
orf19.6173	2289.86	-2.59505	0.0832577	-31.1689	2.82e-213	1.01e-210
orf19.6659	8824.17	-1.21728	0.100605	-12.0995	1.06e-33	9.36e-33
orf19.6790	948.775	-1.07523	0.106062	-10.1378	3.76e-24	2.37e-23
orf19.6082	13048.5	1.0268	0.100056	10.2623	1.04e-24	6.76e-24
orf19.1409.3	3.79863	-5.84712	2.02992	-2.88047	0.00397085	0.00641802
orf19.5648	1549.79	1.2544	0.0716075	17.5177	1.05e-68	2.43e-67
orf19.2879	65.357	-2.31544	0.363747	-6.36552	1.95e-10	6.04e-10
orf19.3453	1812.61	1.0801	0.0824325	13.1029	3.17e-39	3.31e-38
orf19.5762	75.9337	1.55673	0.291691	5.33693	9.45e-08	2.39e-07
orf19.1586	161.967	-1.30989	0.189215	-6.92277	4.43e-12	1.53e-11
orf19.2475	239.346	4.26878	0.268054	15.9251	4.24e-57	7.28e-56
orf19.4894	480.354	-2.38033	0.197312	-12.0638	1.64e-33	1.44e-32
orf19.2046	1262.48	-1.22791	0.119488	-10.2764	9e-25	5.86e-24
orf19.26	2291.23	-1.02052	0.0879757	-11.6	4.12e-31	3.38e-30
orf19.4121	297.605	-2.9051	0.242607	-11.9745	4.83e-33	4.17e-32
orf19.5528	1880.07	1.01288	0.101232	10.0055	1.44e-23	8.91e-23
orf19.1563	2110.38	1.90234	0.139467	13.6401	2.31e-42	2.7e-41
orf19.2881	2110.14	-1.08889	0.129741	-8.39274	4.75e-17	2.18e-16
orf19.2842	1230.89	1.33217	0.125437	10.6202	2.4e-26	1.68e-25
orf19.658	1065.74	1.36707	0.187333	7.29754	2.93e-13	1.1e-12
orf19.5604	1097.82	1.85606	0.610293	3.04126	0.00235587	0.00393985
orf19.5801	34131.7	1.47916	0.123518	11.9752	4.79e-33	4.14e-32
orf19.3471	167.498	1.15032	0.199191	5.77495	7.7e-09	2.13e-08
orf19.3433	33637.6	2.96919	0.104373	28.4478	5.18e-178	1.12e-175
orf19.7084	4423.97	-1.22244	0.133222	-9.17599	4.47e-20	2.37e-19
orf19.3087.2	145.719	1.18463	0.205443	5.76622	8.11e-09	2.23e-08
orf19.2827	363.482	1.44583	0.133706	10.8136	2.97e-27	2.13e-26
orf19.7046	4669.04	-1.4004	0.0609906	-22.9608	1.15e-116	6.77e-115
orf19.7110	1113.68	-1.21286	0.078857	-15.3805	2.21e-53	3.49e-52
orf19.930	113536	-2.59727	0.122914	-21.1307	4.15e-99	1.7e-97
orf19.5338	5097.88	-1.62202	0.121207	-13.3822	7.69e-41	8.55e-40
orf19.4961	7816.19	-1.11424	0.0668575	-16.6659	2.32e-62	4.57e-61
orf19.918	5918.46	-2.30613	0.102771	-22.4395	1.62e-111	8.63e-110
orf19.2644	19050.7	-1.08447	0.0648721	-16.717	9.86e-63	1.96e-61
orf19.263.1	3115.95	-1.62938	0.0743802	-21.9061	2.27e-106	1.07e-104
orf19.3974	3377.1	-1.41669	0.198773	-7.12719	1.02e-12	3.68e-12
orf19.6941	2219.69	-1.73204	0.100966	-17.1546	5.81e-66	1.24e-64
orf19.2312	13.9399	-1.80826	0.724394	-2.49623	0.0125521	0.0190097
orf19.6577	4082.3	-1.12772	0.130722	-8.62688	6.31e-18	3.03e-17
orf19.4355	100.928	1.12261	0.291576	3.85016	0.000118041	0.000227541
orf19.1889	5807.18	1.30407	0.102957	12.6662	9.1e-37	8.92e-36
orf19.2706	10411.7	-1.35584	0.10228	-13.2562	4.16e-40	4.52e-39
orf19.3330.3	15.4142	-2.03804	0.63022	-3.23386	0.00122129	0.00211222
orf19.18	16566.9	1.01931	0.0747469	13.6368	2.42e-42	2.82e-41
orf19.4096	202.855	-1.16633	0.338164	-3.44901	0.000562649	0.00100961
orf19.5466	49068.9	1.41085	0.0601331	23.4621	9.95e-122	6.64e-120
orf19.5249	233.35	-1.31087	0.182404	-7.18661	6.64e-13	2.42e-12
orf19.1510	1326.1	2.14896	0.0892693	24.0728	4.82e-128	3.85e-126
orf19.6068	5706.17	-1.38636	0.048719	-28.4562	4.08e-178	9.18e-176
orf19.3781	574.969	1.04322	0.241576	4.31838	1.57e-05	3.29e-05
orf19.4207	91.7113	1.56672	0.272672	5.7458	9.15e-09	2.51e-08
orf19.2769	2833.23	-1.11326	0.122336	-9.10008	9.03e-20	4.72e-19
orf19.5921	654.83	-1.86158	0.1106	-16.8317	1.43e-63	2.89e-62
orf19.6928	21115.1	-2.18185	0.0708325	-30.8029	2.4e-208	7.28e-206
orf19.5008.1	212.191	1.66666	0.171278	9.73074	2.23e-22	1.31e-21
orf19.4918	944.696	-1.11207	0.0965322	-11.5202	1.04e-30	8.51e-30
orf19.5838	2880.93	1.09116	0.0868561	12.5629	3.38e-36	3.27e-35
orf19.6952	2096.47	1.09248	0.120473	9.06826	1.21e-19	6.28e-19
orf19.4377	228.802	2.58445	0.182627	14.1515	1.83e-45	2.33e-44
orf19.6606	257.902	-1.87879	0.16359	-11.4847	1.57e-30	1.28e-29
orf19.5960	13607.3	-1.67588	0.066086	-25.3591	7.13e-142	8.33e-140
orf19.1785	6842.34	-1.69221	0.132834	-12.7393	3.58e-37	3.55e-36
orf19.2809	1581.66	-3.87079	0.189467	-20.4298	9.08e-93	3.43e-91
orf19.893	11.8513	-3.40895	0.824411	-4.13502	3.55e-05	7.2e-05
orf19.4836	19525.2	1.5886	0.158085	10.049	9.28e-24	5.75e-23
orf19.2810	462.231	-3.9677	0.282071	-14.0663	6.12e-45	7.65e-44
orf19.5552	1707	-2.43397	0.0947075	-25.6999	1.17e-145	1.58e-143
orf19.4941	53681.3	-1.54616	0.160932	-9.60757	7.43e-22	4.27e-21
orf19.644	10.4243	-2.11738	0.992567	-2.13323	0.0329055	0.0466655
orf19.2781	138.755	-1.41689	0.227704	-6.22249	4.89e-10	1.47e-09
orf19.5382	146.138	1.32835	0.327241	4.05924	4.92e-05	9.83e-05
orf19.6741	717.947	-1.25033	0.223582	-5.59228	2.24e-08	5.95e-08
orf19.2887	2194.56	-1.10344	0.0742971	-14.8517	6.78e-50	9.95e-49
orf19.1714	93.3221	-1.52496	0.378708	-4.02674	5.66e-05	0.000112445
orf19.385	9416.35	1.21831	0.122643	9.9338	2.97e-23	1.8e-22
orf19.3675	10919.4	-2.17193	0.183631	-11.8277	2.81e-32	2.38e-31
orf19.1625	3051.57	-1.10948	0.086178	-12.8743	6.28e-38	6.4e-37
orf19.4914.1	5588.62	-2.40977	0.193073	-12.4811	9.46e-36	9.05e-35
orf19.4450	673.989	-2.09038	0.19768	-10.5746	3.91e-26	2.72e-25
orf19.5876	1260.96	-1.23219	0.0990571	-12.4392	1.6e-35	1.51e-34
orf19.97	671.407	-1.71016	0.288154	-5.93486	2.94e-09	8.38e-09
orf19.3810	2435.88	1.04684	0.129566	8.07961	6.5e-16	2.79e-15
orf19.1737	5.68313	-3.31306	1.12693	-2.9399	0.00328315	0.0053636
orf19.2965.1	582.363	1.02915	0.136173	7.55766	4.1e-14	1.61e-13
orf19.499	209.386	-3.61987	0.247156	-14.6461	1.43e-48	2.01e-47
orf19.7330	44.1741	1.15308	0.461936	2.4962	0.0125532	0.0190097
orf19.5292	1184.9	1.13637	0.105392	10.7823	4.17e-27	2.98e-26
orf19.7053	4232.96	-4.4141	0.241502	-18.2777	1.25e-74	3.22e-73
orf19.7204	812.092	-1.45364	0.096753	-15.0243	5.09e-51	7.65e-50
orf19.2232	27752.2	1.09221	0.0760915	14.3539	1.01e-46	1.33e-45
orf19.6456	368.876	1.62512	0.144393	11.2549	2.19e-29	1.7e-28
orf19.7673	866.486	1.0052	0.0989332	10.1604	2.98e-24	1.89e-23
orf19.2646	1511.89	-1.79652	0.0930897	-19.2988	5.5e-83	1.71e-81
orf19.1756	6161.42	2.10013	0.208519	10.0717	7.37e-24	4.59e-23
orf19.3841	1563.64	-1.77451	0.0965544	-18.3784	1.96e-75	5.17e-74
orf19.3648	988.415	1.465	0.085462	17.1421	7.2e-66	1.53e-64
orf19.7520	10849	-1.70073	0.132235	-12.8615	7.41e-38	7.53e-37
orf19.1062	6.49197	5.80573	1.72771	3.36037	0.000778388	0.00137161
orf19.7296	3673.72	-2.4272	0.163915	-14.8077	1.31e-49	1.9e-48
orf19.5037	277.173	-2.96507	0.214068	-13.8511	1.25e-43	1.49e-42
orf19.1181	56.8386	1.04536	0.389959	2.68069	0.00734696	0.0114895
orf19.3586	1925.28	-1.12048	0.101813	-11.0052	3.61e-28	2.69e-27
orf19.1727	4401.5	-1.1894	0.066134	-17.9847	2.57e-72	6.37e-71
orf19.4718	7482.09	1.34237	0.0538981	24.9058	6.44e-137	6.74e-135
orf19.3669	48806.9	-1.48387	0.133595	-11.1073	1.16e-28	8.73e-28
orf19.4581	1549.24	1.47218	0.194929	7.5524	4.27e-14	1.68e-13
orf19.6205	220.417	1.13566	0.19202	5.91427	3.33e-09	9.45e-09
orf19.5094	1990.23	-1.06122	0.085177	-12.459	1.25e-35	1.19e-34
orf19.2762	24485.7	1.1379	0.187664	6.06347	1.33e-09	3.88e-09
orf19.1668	957.919	1.41017	0.0880338	16.0185	9.49e-58	1.68e-56
orf19.2035	16.8396	-1.80121	0.623667	-2.8881	0.00387574	0.00627451
orf19.3105	40.9054	-1.17969	0.385882	-3.05712	0.00223472	0.00374344
orf19.2763	666.796	1.88634	0.119218	15.8227	2.17e-56	3.68e-55
orf19.4174	2232.76	-1.18618	0.131647	-9.01034	2.05e-19	1.06e-18
orf19.2821	3846.25	-1.0991	0.0688006	-15.9751	1.9e-57	3.33e-56
orf19.740	5608.92	-3.03874	0.245844	-12.3605	4.28e-35	3.97e-34
orf19.3801	102.179	-1.24187	0.319866	-3.88246	0.000103406	0.000200923
orf19.7016	2281.56	1.23431	0.0881375	14.0044	1.47e-44	1.81e-43
orf19.4040	25718.1	1.33728	0.0510759	26.1823	4.23e-151	6.26e-149
orf19.1834	526.193	1.13793	0.115789	9.8276	8.56e-23	5.08e-22
orf19.5623	1868.74	1.18842	0.0714025	16.644	3.34e-62	6.57e-61
orf19.1630	5115.42	1.06625	0.0718957	14.8306	9.29e-50	1.36e-48
orf19.3214	323.036	2.02415	0.220563	9.17717	4.43e-20	2.35e-19
orf19.4317	7536.06	-1.01107	0.166361	-6.07759	1.22e-09	3.56e-09
orf19.5305	15176.9	2.19229	0.151344	14.4855	1.5e-47	2.04e-46
orf19.5928	24249.9	1.10292	0.042868	25.7284	5.63e-146	7.95e-144
orf19.5785	796.187	1.28247	0.189863	6.75472	1.43e-11	4.81e-11
orf19.318	1849.18	-1.7989	0.15719	-11.4441	2.52e-30	2.03e-29
orf19.7566	1430.67	-4.97829	0.189107	-26.3253	9.85e-153	1.58e-150
orf19.993	1654.27	1.49356	0.124952	11.9531	6.26e-33	5.38e-32
orf19.3897	34.2608	1.49094	0.418766	3.56032	0.000370401	0.000677452
orf19.1297	943.969	-1.05564	0.0885086	-11.9269	8.57e-33	7.35e-32
orf19.1539	13.5827	-2.73464	0.993248	-2.75323	0.00590105	0.00934872
orf19.7364	5.34832	-4.02149	1.16652	-3.44742	0.000565973	0.00101468
orf19.889	616.874	-1.31841	0.171066	-7.70699	1.29e-14	5.19e-14
orf19.2117	1325.91	-1.80165	0.103792	-17.3583	1.71e-67	3.83e-66
orf19.6557	859.364	-1.55697	0.107271	-14.5144	9.82e-48	1.35e-46
orf19.7098	1090.48	1.17177	0.0910434	12.8704	6.6e-38	6.72e-37
orf19.7219	2237.77	1.33409	0.190681	6.99647	2.62e-12	9.24e-12
orf19.4889	1471.32	1.67949	0.142434	11.7914	4.32e-32	3.65e-31
orf19.3912	2067.87	-1.39235	0.0981078	-14.192	1.03e-45	1.32e-44
orf19.4183	4697.44	-1.08456	0.0807285	-13.4346	3.79e-41	4.26e-40
orf19.899	892.166	-1.15734	0.130474	-8.87028	7.3e-19	3.66e-18
orf19.7434	239.236	-3.2744	0.269544	-12.1479	5.88e-34	5.26e-33
orf19.7266	943.126	1.05464	0.0852917	12.3651	4.04e-35	3.75e-34
orf19.3048	638.441	1.457	0.12097	12.0443	2.08e-33	1.82e-32
orf19.2946	74.3233	-2.20611	0.346986	-6.35792	2.04e-10	6.33e-10
orf19.1275	1308.07	1.95957	0.244772	8.0057	1.19e-15	5.05e-15
orf19.1763	12083.6	-1.51973	0.107005	-14.2024	8.85e-46	1.14e-44
orf19.2650	891.784	-1.00399	0.0891018	-11.2679	1.89e-29	1.47e-28
orf19.6192	184.078	-1.00317	0.20305	-4.94051	7.79e-07	1.82e-06
orf19.1725	1354.21	1.13	0.0948119	11.9184	9.49e-33	8.12e-32
orf19.5557	72.5282	-4.32159	0.683932	-6.31875	2.64e-10	8.08e-10
orf19.120	23.0947	1.13286	0.49938	2.26854	0.0232965	0.0338443
orf19.6948	2393.96	1.09055	0.171919	6.3434	2.25e-10	6.93e-10
orf19.2978	496.621	-1.14635	0.12868	-8.90851	5.17e-19	2.62e-18
orf19.3863	17.8477	-2.14008	0.757978	-2.82341	0.00475159	0.00761308
orf19.6287	5009.7	-1.05402	0.065034	-16.2072	4.49e-59	8.21e-58
orf19.7069	1032.77	1.22042	0.0974449	12.5243	5.5e-36	5.29e-35
orf19.708	432.604	1.59446	0.183036	8.71117	3.01e-18	1.47e-17
orf19.5341	93412.5	1.18237	0.0481709	24.5454	4.85e-133	4.46e-131
orf19.4273	191.709	-2.3258	0.670096	-3.47085	0.000518812	0.000935371
orf19.768	2886.61	2.56845	0.161024	15.9507	2.82e-57	4.89e-56
orf19.1152	10062.7	-1.1192	0.178275	-6.27794	3.43e-10	1.05e-09
orf19.699	67.9546	-2.27542	0.417243	-5.45347	4.94e-08	1.28e-07
orf19.6621	8735.66	-1.00416	0.0854604	-11.75	7.06e-32	5.9e-31
orf19.1113	210.308	1.03681	0.189838	5.46158	4.72e-08	1.22e-07
orf19.7199	1159.56	2.37059	0.177425	13.3611	1.02e-40	1.13e-39
orf19.7358	398.738	1.59698	0.204606	7.80516	5.94e-15	2.45e-14
orf19.5611	74.7938	-2.23476	0.38827	-5.75568	8.63e-09	2.37e-08
orf19.1357	10226	1.21248	0.116086	10.4447	1.55e-25	1.04e-24
orf19.2143	2731.01	-1.34844	0.127952	-10.5387	5.73e-26	3.95e-25
orf19.5491.1	7977.21	-1.22917	0.0784958	-15.6591	2.88e-55	4.74e-54
orf19.3988	149.156	-1.80276	0.212707	-8.47532	2.34e-17	1.09e-16
orf19.6605	268.343	-1.17959	0.149076	-7.91266	2.52e-15	1.06e-14
orf19.1439	754.462	-1.23459	0.104657	-11.7966	4.07e-32	3.44e-31
orf19.4170	301.089	1.99558	0.258495	7.72002	1.16e-14	4.69e-14
orf19.1264	575.172	3.97292	0.281823	14.0972	3.95e-45	4.98e-44
orf19.4305	17.9331	1.92178	0.6608	2.90827	0.0036344	0.00590566
orf19.3538	64.5863	-1.33079	0.302653	-4.39708	1.1e-05	2.33e-05
orf19.4792	1134.19	-1.07309	0.210233	-5.10428	3.32e-07	8.06e-07
orf19.2770	251.764	-1.07215	0.197882	-5.41812	6.02e-08	1.55e-07
orf19.5742	4801.21	1.95714	0.193426	10.1183	4.58e-24	2.89e-23
orf19.6420	1015.4	-2.50612	0.22019	-11.3816	5.16e-30	4.12e-29
orf19.1288	12156.6	-2.19469	0.180756	-12.1418	6.34e-34	5.67e-33
orf19.4664	1268.82	2.75448	0.175713	15.676	2.21e-55	3.64e-54
orf19.2372	9086.68	1.7979	0.219667	8.18465	2.73e-16	1.2e-15
orf19.7452	387.598	1.38898	0.126986	10.9381	7.58e-28	5.55e-27
orf19.3612	1318.06	-1.37346	0.132571	-10.3602	3.76e-25	2.49e-24
orf19.6947	3491.1	-1.15101	0.0786618	-14.6324	1.74e-48	2.45e-47
orf19.5820	23.0538	-1.31438	0.581718	-2.25948	0.0238533	0.0345458
orf19.3707	98924.2	-1.86617	0.131465	-14.1952	9.81e-46	1.26e-44
orf19.5131	6874.39	-1.27183	0.0847338	-15.0097	6.34e-51	9.49e-50
orf19.5280	6003.82	1.97311	0.11769	16.7654	4.37e-63	8.77e-62
orf19.5051	352.251	1.12417	0.139052	8.08453	6.24e-16	2.68e-15
orf19.1957	1420.65	-1.3	0.152883	-8.50323	1.84e-17	8.64e-17
orf19.4518	2112.38	1.20867	0.0679641	17.784	9.41e-71	2.26e-69
orf19.3732	1976.51	-1.09994	0.119761	-9.18444	4.14e-20	2.2e-19
orf19.2568	10668.8	-1.3596	0.112055	-12.1333	7.03e-34	6.26e-33
orf19.6706	6092.72	-1.09212	0.0898259	-12.1582	5.19e-34	4.65e-33
orf19.7306	1355.67	-1.95117	0.134787	-14.476	1.72e-47	2.33e-46
orf19.90	3811.73	-1.52339	0.0894302	-17.0344	4.56e-65	9.46e-64
orf19.2330	1017.9	-1.98308	0.198381	-9.9963	1.58e-23	9.74e-23
orf19.7319	1170.92	-1.18342	0.104396	-11.3359	8.71e-30	6.91e-29
orf19.2923	479.638	1.06864	0.154422	6.92024	4.51e-12	1.56e-11
orf19.1486	682.094	-2.938	0.27685	-10.6122	2.61e-26	1.83e-25
orf19.3131	84382.5	-1.57499	0.0843945	-18.6622	1e-77	2.79e-76
orf19.7251	2819.94	1.28121	0.14872	8.61491	7e-18	3.36e-17
orf19.1065	65942.7	1.18293	0.114067	10.3705	3.38e-25	2.24e-24
orf19.7456	578.369	-1.27542	0.121115	-10.5307	6.24e-26	4.29e-25
orf19.3642	13616.3	1.03444	0.0502981	20.5661	5.52e-94	2.1e-92
orf19.4149.1	45710.2	1.01031	0.0463646	21.7905	2.85e-105	1.28e-103
orf19.6336	34.6064	1.06135	0.390075	2.72089	0.00651064	0.010253
orf19.2231	381.711	1.59839	0.212557	7.51981	5.49e-14	2.14e-13
orf19.5447	988.127	-2.12669	0.201257	-10.567	4.24e-26	2.94e-25
orf19.1395	3144.3	-1.02448	0.170603	-6.00505	1.91e-09	5.5e-09
orf19.840	61723.5	1.08703	0.0400862	27.1174	6.13e-162	1.16e-159
orf19.6627	1526.03	-1.60741	0.0792937	-20.2716	2.29e-91	8.28e-90
orf19.5302	67.5374	-1.2972	0.339012	-3.82643	0.000130017	0.000249396
orf19.7017	455.002	2.12377	0.230241	9.22411	2.86e-20	1.53e-19
orf19.4970	161.15	-2.08119	0.272982	-7.62389	2.46e-14	9.8e-14
orf19.4872	5.09422	-4.46217	1.85667	-2.40333	0.0162467	0.0241988
orf19.3460	163.177	-1.75516	0.215555	-8.14249	3.87e-16	1.69e-15
orf19.5760	943.765	3.14273	0.122561	25.6422	5.16e-145	6.67e-143
orf19.755	531.025	1.00304	0.225978	4.43867	9.05e-06	1.93e-05
orf19.2581	117.948	1.37889	0.246219	5.60025	2.14e-08	5.69e-08
orf19.5714	195.4	-1.03104	0.164287	-6.27586	3.48e-10	1.06e-09
orf19.6306	556.472	-1.16702	0.132201	-8.82759	1.07e-18	5.32e-18
orf19.203	1565.04	-1.17969	0.126776	-9.30527	1.34e-20	7.24e-20
orf19.6724	11636.6	-2.76821	0.167103	-16.5659	1.23e-61	2.37e-60
orf19.2504	1883.69	-1.10953	0.178934	-6.20081	5.62e-10	1.68e-09
orf19.2633.1	1802.72	3.73613	0.862004	4.33424	1.46e-05	3.08e-05
orf19.69	97.1391	-1.65939	0.264744	-6.26792	3.66e-10	1.11e-09
orf19.1709	1094.5	-1.88172	0.0987021	-19.0647	4.97e-81	1.47e-79
orf19.916	1756.95	-1.23921	0.065856	-18.817	5.48e-79	1.55e-77
orf19.1626	3980.24	1.37046	0.0788143	17.3884	1.01e-67	2.28e-66
orf19.6578	2264.44	-3.70002	0.14505	-25.5085	1.59e-143	2.01e-141
orf19.6449	77.0455	-1.66583	0.290701	-5.73038	1e-08	2.74e-08
orf19.1764	2220.44	-1.07437	0.100583	-10.6814	1.24e-26	8.8e-26
orf19.1286	5.11151	2.86047	1.32927	2.15191	0.0314046	0.0446203
orf19.48	3076.7	-1.55145	0.0898653	-17.2642	8.75e-67	1.9e-65
orf19.5114.1	20080.4	-1.78744	0.0945583	-18.9031	1.08e-79	3.11e-78
orf19.5496	1099.01	1.14263	0.0896315	12.7481	3.2e-37	3.18e-36
orf19.6830	601.019	-2.39084	0.135182	-17.6861	5.37e-70	1.27e-68
orf19.2829	172.969	1.5033	0.215998	6.95979	3.41e-12	1.19e-11
orf19.4208	1325.5	1.00236	0.078069	12.8394	9.86e-38	9.97e-37
orf19.7231	2789.77	1.14362	0.147102	7.77433	7.58e-15	3.09e-14
orf19.1116	465.962	1.77424	0.13423	13.2179	6.92e-40	7.46e-39
orf19.6062.3	3082.96	-1.24147	0.0863394	-14.379	7.01e-47	9.3e-46
orf19.3757	2195.69	-1.01496	0.0808649	-12.5513	3.91e-36	3.77e-35
orf19.2969	5550.96	2.19181	0.15036	14.5771	3.93e-48	5.47e-47
orf19.2067	5314.41	-2.33469	0.146135	-15.9762	1.87e-57	3.29e-56
orf19.4063	6.99603	-1.92714	0.868854	-2.21803	0.0265527	0.038137
orf19.76	1606.36	-1.0729	0.20924	-5.12762	2.93e-07	7.16e-07
orf19.660	620.164	1.63504	0.126225	12.9534	2.25e-38	2.31e-37
orf19.2107.1	43058.1	-1.52488	0.145378	-10.4891	9.7e-26	6.6e-25
orf19.862	104.189	-1.17114	0.26187	-4.47223	7.74e-06	1.66e-05
orf19.7463	131.543	-1.17154	0.25382	-4.61563	3.92e-06	8.65e-06
orf19.1943	25.2831	-1.73909	0.527941	-3.29411	0.000987356	0.00172037
orf19.2414	7750.73	-1.28318	0.109108	-11.7606	6.23e-32	5.22e-31
orf19.3192	6173.62	1.26726	0.0642943	19.7102	1.76e-86	5.78e-85
orf19.6286.2	18573.6	1.23358	0.057099	21.6042	1.64e-103	7.11e-102
orf19.7307	699.418	-1.19104	0.18417	-6.46705	9.99e-11	3.16e-10
orf19.6580	1261	2.32108	0.0896339	25.8951	7.56e-148	1.09e-145
orf19.177	237.901	1.63327	0.21419	7.62531	2.43e-14	9.7e-14
orf19.5426	897.342	-1.67936	0.139205	-12.0639	1.64e-33	1.44e-32
orf19.1580	207.433	-1.67002	0.207457	-8.04992	8.28e-16	3.54e-15
orf19.333	2714.18	2.04555	0.188214	10.8683	1.63e-27	1.18e-26
orf19.2282	140.479	-1.78671	0.279916	-6.38303	1.74e-10	5.41e-10
orf19.7363	3441.41	1.18212	0.0602829	19.6096	1.28e-85	4.14e-84
orf19.3698	203.562	1.59752	0.18283	8.73777	2.38e-18	1.16e-17
orf19.2830	384.999	1.04739	0.31664	3.30782	0.000940247	0.001643
orf19.789.1	264.839	1.20484	0.222515	5.41464	6.14e-08	1.58e-07
orf19.677	3141.57	-3.00758	0.0756956	-39.7325	0	0
orf19.4114	1460	-1.71766	0.104656	-16.4124	1.56e-60	2.94e-59
orf19.1617	1018.83	-1.23628	0.0945024	-13.082	4.17e-39	4.32e-38
orf19.2639.1	1703.2	1.11701	0.0796674	14.021	1.16e-44	1.44e-43
orf19.2309.2	115556	1.06629	0.0382276	27.8933	3.21e-171	6.73e-169
orf19.1210	2274.4	-1.16853	0.077262	-15.1242	1.12e-51	1.72e-50
orf19.1257	19.2622	1.7268	0.597905	2.88809	0.00387586	0.00627451
orf19.5863	24.952	1.05517	0.453346	2.32752	0.0199378	0.0292376
orf19.7298	1906.04	-1.9519	0.113039	-17.2675	8.26e-67	1.8e-65
orf19.698	2000.78	-1.50496	0.08555	-17.5916	2.86e-69	6.67e-68
orf19.5004	1088.07	1.09456	0.100535	10.8873	1.33e-27	9.66e-27
orf19.5996.1	39180.4	1.09123	0.0581791	18.7564	1.72e-78	4.81e-77
orf19.5626	20494	-2.17642	0.0901956	-24.13	1.21e-128	1.01e-126
orf19.4342	1489.81	2.3898	0.187278	12.7607	2.72e-37	2.72e-36
orf19.3200	13.2144	-2.08886	0.763187	-2.73703	0.00619968	0.00978609
orf19.6013	192.021	1.10538	0.229754	4.81117	1.5e-06	3.44e-06
orf19.1356	775.856	-1.3599	0.0929771	-14.6262	1.91e-48	2.68e-47
orf19.6842	6571.87	-1.17371	0.0531452	-22.085	4.4e-108	2.19e-106
orf19.767	9168.08	1.25923	0.147633	8.52947	1.47e-17	6.95e-17
orf19.3373	190.572	-2.61781	0.258139	-10.1411	3.63e-24	2.3e-23
orf19.3668	6839.83	-4.27598	0.324934	-13.1596	1.5e-39	1.6e-38
orf19.2859	1245.02	-1.30726	0.265031	-4.9325	8.12e-07	1.9e-06
orf19.5383	21343.1	1.27073	0.133644	9.50832	1.94e-21	1.09e-20
orf19.5267	1982.75	1.10558	0.0837117	13.207	7.99e-40	8.59e-39
orf19.2193	2121.04	-1.05729	0.102861	-10.2789	8.78e-25	5.73e-24
orf19.6881	10606.2	-1.22371	0.113354	-10.7955	3.61e-27	2.59e-26
orf19.1089	672.633	-1.12488	0.12462	-9.02644	1.77e-19	9.13e-19
orf19.7514	39824.3	-2.9114	0.158537	-18.3641	2.54e-75	6.66e-74
orf19.2384	249.482	-1.21769	0.321983	-3.78185	0.000155664	0.000296397
orf19.7580	1731.11	1.57472	0.116791	13.4833	1.96e-41	2.22e-40
orf19.5614	6944.33	-2.92232	0.0854852	-34.185	4.03e-256	3.5e-253
orf19.3733	8529.62	-3.85602	0.176872	-21.8011	2.26e-105	1.03e-103
orf19.1440	1561.65	-1.39634	0.100792	-13.8537	1.21e-43	1.44e-42
orf19.3439	103.183	-1.22143	0.310444	-3.93446	8.34e-05	0.000163429
orf19.5927	42357.2	1.33121	0.0416323	31.9753	2.4e-224	1.33e-221
orf19.1349	18.4374	-1.5508	0.636924	-2.43482	0.0148991	0.0223229
orf19.3287	619.078	-1.07223	0.231894	-4.62382	3.77e-06	8.33e-06
orf19.2511.2	387.79	-1.06377	0.157846	-6.73928	1.59e-11	5.32e-11
orf19.1442	3534	1.70961	0.122262	13.9832	1.97e-44	2.43e-43
orf19.6929	521.342	1.08791	0.109657	9.92105	3.37e-23	2.03e-22
orf19.7379	596.903	-1.79047	0.177692	-10.0763	7.04e-24	4.39e-23
orf19.3499	250.292	-3.34307	0.384247	-8.70031	3.31e-18	1.6e-17
orf19.651	376.097	-1.47426	0.173962	-8.47459	2.36e-17	1.1e-16
orf19.4394	23.5701	-2.41516	0.714997	-3.37786	0.000730534	0.00129028
orf19.6558	2568.27	-1.0026	0.102242	-9.80606	1.06e-22	6.26e-22
orf19.4656	89.3191	1.59975	0.265441	6.02676	1.67e-09	4.83e-09
orf19.4169	50.8132	2.38556	0.400793	5.95209	2.65e-09	7.57e-09
orf19.923	6424.31	2.50449	0.0726202	34.4875	1.23e-260	1.25e-257
orf19.3954.1	76.6933	-3.62416	0.522745	-6.93295	4.12e-12	1.43e-11
orf19.1796	4607.41	1.1598	0.12737	9.10578	8.56e-20	4.49e-19
orf19.685.1	194.963	-1.54103	0.193994	-7.94371	1.96e-15	8.27e-15
orf19.6037	1013.71	1.00677	0.0999881	10.0689	7.58e-24	4.71e-23
orf19.7023	1312.55	1.79735	0.0871337	20.6275	1.55e-94	6.01e-93
orf19.896	2664.26	-1.29303	0.0948439	-13.6332	2.54e-42	2.95e-41
orf19.6048	506.342	-1.47699	0.142496	-10.3651	3.57e-25	2.37e-24
orf19.2640	2533.16	1.16297	0.0606076	19.1885	4.61e-82	1.39e-80
orf19.1782	4001.05	1.11474	0.0580902	19.1898	4.5e-82	1.37e-80
orf19.4215	7629.04	1.7672	0.209591	8.43165	3.41e-17	1.58e-16
orf19.6254	442.409	-1.02254	0.186918	-5.47052	4.49e-08	1.17e-07
orf19.3310	997.533	-1.92761	0.260596	-7.39691	1.39e-13	5.32e-13
orf19.647.3	39.5418	-1.08118	0.461244	-2.34404	0.0190759	0.0280753
orf19.4077	5805.35	-1.31751	0.082048	-16.0578	5.04e-58	9e-57
orf19.7272	421.358	1.20722	0.12859	9.38816	6.11e-21	3.37e-20
orf19.2808	845.04	-1.35886	0.131805	-10.3096	6.37e-25	4.17e-24
orf19.5103	1499.24	1.68439	0.200363	8.40669	4.22e-17	1.94e-16
orf19.6978	130.996	1.73679	0.238026	7.29664	2.95e-13	1.11e-12
orf19.5728	8.71751	-3.48632	0.906493	-3.84594	0.000120092	0.000231275
orf19.6781	429.205	-1.13597	0.171742	-6.61442	3.73e-11	1.22e-10
orf19.8	273.94	-1.04538	0.17104	-6.11188	9.85e-10	2.89e-09
orf19.5017	122.525	1.04925	0.255854	4.10096	4.11e-05	8.29e-05
orf19.4510	219.489	-1.15252	0.170218	-6.77084	1.28e-11	4.31e-11
orf19.3780	248.705	1.19507	0.215964	5.53365	3.14e-08	8.26e-08
orf19.6227	929.716	1.08937	0.160049	6.80647	1e-11	3.39e-11
orf19.4673	473.066	-2.74555	0.130317	-21.0683	1.55e-98	6.33e-97
orf19.236	44182.3	1.08589	0.0434694	24.9805	9.95e-138	1.06e-135
orf19.5758	3288.32	-1.05492	0.0938419	-11.2414	2.55e-29	1.98e-28
orf19.211	895.344	-1.47684	0.112595	-13.1164	2.65e-39	2.79e-38
orf19.351	116.753	-1.5703	0.224109	-7.00688	2.44e-12	8.61e-12
orf19.687	427.355	1.62785	0.154181	10.5581	4.66e-26	3.23e-25
orf19.1517	16419.7	1.2908	0.0706027	18.2826	1.14e-74	2.96e-73
orf19.6000	36863.7	-3.04391	0.126193	-24.121	1.5e-128	1.23e-126
orf19.3087	91956.1	1.0143	0.0399815	25.3693	5.51e-142	6.56e-140
orf19.6938	2610.04	-1.15155	0.136918	-8.41051	4.08e-17	1.88e-16
orf19.6864	17.704	1.88806	0.700432	2.69556	0.00702707	0.0110234
orf19.5201	2211.23	-1.31949	0.151044	-8.7358	2.42e-18	1.18e-17
orf19.2546	6885.93	1.12578	0.0619322	18.1776	7.77e-74	1.98e-72
orf19.4499	567.449	1.61178	0.22429	7.18617	6.66e-13	2.42e-12
orf19.4665	427.225	2.75826	0.145614	18.9423	5.11e-80	1.5e-78
orf19.4026	14298.4	1.30617	0.0553801	23.5856	5.42e-123	3.83e-121
orf19.6234	1168.39	-1.16416	0.190793	-6.10168	1.05e-09	3.07e-09
orf19.406	51130.7	1.64965	0.190301	8.66864	4.37e-18	2.11e-17
orf19.4607	492.282	-1.05834	0.150231	-7.04476	1.86e-12	6.6e-12
orf19.3208	212.212	-2.12531	0.224465	-9.46832	2.84e-21	1.59e-20
orf19.6178	6732.66	-1.4276	0.0956717	-14.9219	2.37e-50	3.53e-49
orf19.5859	25.9112	-1.4873	0.646195	-2.30162	0.0213565	0.031175
orf19.21	489.631	2.87514	0.182192	15.7808	4.22e-56	7.09e-55
orf19.5585	107.443	-1.03786	0.244542	-4.24408	2.19e-05	4.55e-05
orf19.5491	201.156	1.06172	0.185859	5.71249	1.11e-08	3.03e-08
orf19.3016	1151.26	1.24269	0.0858008	14.4834	1.54e-47	2.1e-46
orf19.4311	15939.3	-1.25346	0.127895	-9.80068	1.12e-22	6.6e-22
orf19.2119	2506.22	1.46698	0.084902	17.2785	6.83e-67	1.5e-65
orf19.1404	786.766	-1.12576	0.170846	-6.58929	4.42e-11	1.43e-10
orf19.7619	1519.16	-1.61831	0.0893434	-18.1134	2.5e-73	6.29e-72
orf19.638	3621.05	-3.32228	0.152177	-21.8317	1.16e-105	5.38e-104
orf19.6025	404.151	1.2075	0.140446	8.59765	8.14e-18	3.89e-17
orf19.4666	282.742	1.37767	0.171798	8.01915	1.06e-15	4.54e-15
orf19.1075	50.3816	1.59146	0.409334	3.88793	0.000101103	0.000196701
orf19.6840	657.106	-2.27441	0.144857	-15.7011	1.49e-55	2.46e-54
orf19.1706	601.617	1.40483	0.124125	11.3179	1.07e-29	8.46e-29
orf19.35	6767.21	-1.61817	0.105765	-15.2997	7.68e-53	1.2e-51
orf19.5565	2037.81	-5.54464	0.324763	-17.0729	2.36e-65	4.95e-64
orf19.446.2	1045.42	-1.37293	0.0936245	-14.6642	1.09e-48	1.55e-47
orf19.4477	6833.06	-1.58116	0.0978257	-16.1631	9.18e-59	1.66e-57
orf19.6554	2800.68	-2.52001	0.0941984	-26.7522	1.17e-157	2.08e-155
orf19.3211	1415.16	1.20275	0.0943391	12.7492	3.15e-37	3.14e-36
orf19.3606	927.527	-1.58218	0.0941992	-16.7961	2.6e-63	5.26e-62
orf19.861	995.744	1.24027	0.124827	9.93589	2.91e-23	1.76e-22
orf19.7362	507.547	1.35808	0.274667	4.94446	7.64e-07	1.79e-06
orf19.4520	163.711	1.20575	0.206079	5.85089	4.89e-09	1.37e-08
orf19.387	5925.91	1.15586	0.0622024	18.5822	4.47e-77	1.22e-75
orf19.5870	2576.44	2.42843	0.105109	23.1038	4.24e-118	2.63e-116
orf19.6508	554.508	-1.22499	0.128392	-9.54099	1.41e-21	8.02e-21
orf19.251	8519.62	-1.25412	0.121929	-10.2856	8.18e-25	5.34e-24
orf19.3223.1	2350.04	-1.00254	0.0911752	-10.9958	4e-28	2.98e-27
orf19.3037	39818.7	1.42077	0.065773	21.6011	1.75e-103	7.55e-102
orf19.4028	1130.54	-1.01647	0.161695	-6.28638	3.25e-10	9.91e-10
orf19.3380	65.729	2.69892	0.356367	7.57344	3.63e-14	1.44e-13
orf19.663	2232.5	1.98848	0.195578	10.1672	2.78e-24	1.77e-23
orf19.7564	505.043	1.69711	0.155485	10.9149	9.78e-28	7.14e-27
orf19.1417	242.437	1.08689	0.168038	6.46808	9.93e-11	3.14e-10
orf19.4568	64.6236	-3.50036	0.419362	-8.34688	7.01e-17	3.18e-16
orf19.5915	10.6291	-1.901	0.846003	-2.24704	0.0246375	0.0355712
orf19.1344	170.968	-2.91876	0.351567	-8.30215	1.02e-16	4.6e-16
orf19.1913	648.791	1.1384	0.121286	9.38608	6.23e-21	3.43e-20
orf19.6585	283.073	-1.09188	0.199714	-5.46722	4.57e-08	1.19e-07
orf19.6086	3105.69	1.5983	0.112494	14.2078	8.19e-46	1.06e-44
orf19.403	371.946	1.94663	0.160366	12.1386	6.59e-34	5.88e-33
orf19.2989	3332.55	2.4876	0.151728	16.3951	2.07e-60	3.88e-59
orf19.5805	5866.35	-1.6568	0.0738031	-22.4489	1.31e-111	7.05e-110
orf19.6448	8180.04	-1.05758	0.0535541	-19.7478	8.37e-87	2.78e-85
orf19.7590	12692.5	-1.95373	0.0931304	-20.9785	1.03e-97	4.15e-96
orf19.7154	1603.54	-1.25193	0.20127	-6.22014	4.97e-10	1.5e-09
orf19.7293	374.36	1.46023	0.154416	9.45649	3.18e-21	1.78e-20
orf19.2204.2	527.961	-1.31458	0.159403	-8.24688	1.63e-16	7.22e-16
orf19.1115	1486.67	1.15099	0.120831	9.52559	1.64e-21	9.27e-21
orf19.944	1576.96	-1.74038	0.0772028	-22.5429	1.57e-112	8.78e-111
orf19.2479	103.513	-1.20252	0.249396	-4.82172	1.42e-06	3.27e-06
orf19.5480	8060.68	1.19482	0.0800368	14.9284	2.16e-50	3.21e-49
orf19.4125	121.034	1.08847	0.291872	3.72928	0.000192027	0.000362453
orf19.4012	985.935	-1.5033	0.125742	-11.9554	6.08e-33	5.24e-32
orf19.5210	466.486	1.17745	0.198889	5.92012	3.22e-09	9.14e-09
orf19.3740	701.193	-1.07033	0.186831	-5.7289	1.01e-08	2.76e-08
orf19.7166	1462.63	1.93752	0.097138	19.946	1.62e-88	5.57e-87
orf19.4375	1080.04	1.19863	0.130375	9.19371	3.8e-20	2.02e-19
orf19.5290	204.59	-2.88613	0.320734	-8.99852	2.29e-19	1.17e-18
orf19.193	49.5026	-1.45456	0.336051	-4.32838	1.5e-05	3.15e-05
orf19.2910	225.753	-1.027	0.197497	-5.20006	1.99e-07	4.92e-07
orf19.985	988.472	2.09441	0.157967	13.2585	4.03e-40	4.38e-39
orf19.3449	1833.32	1.21923	0.104668	11.6486	2.33e-31	1.93e-30
orf19.7314	673.615	-2.45908	0.149262	-16.4749	5.56e-61	1.06e-59
orf19.3684	3705.53	-2.01802	0.145498	-13.8697	9.67e-44	1.16e-42
orf19.2823	1902.52	1.33766	0.106092	12.6085	1.9e-36	1.84e-35
orf19.1847	4413.96	1.72365	0.119934	14.3716	7.8e-47	1.03e-45
orf19.5673	1655.87	4.74763	0.382827	12.4015	2.56e-35	2.41e-34
orf19.2478	145.962	1.85522	0.207915	8.92297	4.54e-19	2.3e-18
orf19.4527	5204.65	-5.17679	0.492592	-10.5093	7.83e-26	5.35e-25
orf19.7599	2509.6	-1.08219	0.164437	-6.58118	4.67e-11	1.51e-10
orf19.6643	876.223	-1.12798	0.100679	-11.2036	3.91e-29	3e-28
orf19.199	1152.84	-1.56945	0.0850154	-18.4608	4.27e-76	1.14e-74
orf19.7634	892.547	1.19672	0.213942	5.59369	2.22e-08	5.9e-08
orf19.1137	780.18	1.04383	0.10087	10.3483	4.26e-25	2.82e-24
orf19.6886	619.339	-1.57147	0.226014	-6.95296	3.58e-12	1.25e-11
orf19.1363	448.316	-9.43767	0.751499	-12.5585	3.57e-36	3.44e-35
orf19.4647	72.9925	1.51236	0.350172	4.31891	1.57e-05	3.28e-05
orf19.4995	65.2625	-1.00647	0.339233	-2.9669	0.00300818	0.00495571
orf19.7114	3701.01	-1.12081	0.0742236	-15.1005	1.61e-51	2.45e-50
orf19.6007	1113.77	-1.02628	0.154658	-6.6358	3.23e-11	1.06e-10
orf19.2179	300.98	1.35258	0.32929	4.10758	4e-05	8.07e-05
orf19.2583	11.0173	2.26571	0.720975	3.14256	0.00167476	0.00284625
orf19.5578	906.473	1.49466	0.11214	13.3284	1.58e-40	1.74e-39
orf19.3151	467.485	-1.47535	0.133181	-11.0778	1.61e-28	1.21e-27
orf19.3156	8305.31	1.1104	0.0725832	15.2983	7.84e-53	1.22e-51
orf19.2310.1	19389.7	1.01226	0.051377	19.7025	2.05e-86	6.7e-85
orf19.6636	1064.25	3.13803	0.133392	23.5249	2.27e-122	1.55e-120
orf19.5467	721.177	1.22103	0.151547	8.05714	7.81e-16	3.34e-15
orf19.356	13.8859	-2.21428	0.745509	-2.97016	0.00297642	0.00490738
orf19.1488	137.162	-1.35227	0.236571	-5.71613	1.09e-08	2.97e-08
orf19.4266	82.9824	-1.16327	0.255092	-4.5602	5.11e-06	1.11e-05
orf19.3311	1655.74	-2.68305	0.110768	-24.2221	1.3e-129	1.11e-127
orf19.2772	3771.49	-1.24258	0.0874146	-14.2148	7.41e-46	9.66e-45
orf19.2584	626.507	1.47027	0.184081	7.98709	1.38e-15	5.85e-15
orf19.1167	699.073	2.34266	0.18829	12.4418	1.55e-35	1.47e-34
orf19.2028	4519.69	-1.13	0.0597459	-18.9135	8.84e-80	2.57e-78
orf19.4964	61.856	1.14853	0.316525	3.62856	0.000285004	0.000528261
orf19.6514	11063.7	-3.31243	0.154715	-21.4099	1.08e-101	4.59e-100
orf19.6311	148.517	-5.69606	0.551783	-10.323	5.55e-25	3.65e-24
orf19.5215	1049.53	-2.73359	0.129204	-21.1572	2.37e-99	9.79e-98
orf19.7288	1794.89	-1.48863	0.128137	-11.6175	3.36e-31	2.76e-30
orf19.6302	4.16126	-5.60098	2.04861	-2.73404	0.00625615	0.00987009
orf19.1235	7936.08	1.89416	0.0750056	25.2535	1.04e-140	1.14e-138
orf19.4082	47407.9	-2.21103	0.122627	-18.0306	1.12e-72	2.8e-71
orf19.7513	716.418	-1.81902	0.0961118	-18.9261	6.96e-80	2.03e-78
orf19.7209	23.1088	-3.84256	0.713239	-5.38748	7.15e-08	1.82e-07
orf19.5791	18361.1	-1.11217	0.102412	-10.8598	1.79e-27	1.3e-26
orf19.354	2028.31	1.0003	0.0720568	13.8821	8.13e-44	9.78e-43
orf19.872	1007.26	-1.26318	0.0895244	-14.1099	3.3e-45	4.17e-44
orf19.3689	3902.14	-1.614	0.0661681	-24.3924	2.06e-131	1.81e-129
orf19.5858	28260.1	1.21709	0.0514552	23.6533	1.09e-123	7.79e-122
orf19.3756	766.91	-1.56189	0.210431	-7.42235	1.15e-13	4.41e-13
orf19.5959	569.157	-1.10577	0.296933	-3.72395	0.000196128	0.000369963
orf19.1836	260.587	1.88192	0.276683	6.80171	1.03e-11	3.49e-11
orf19.5839	1318.26	1.51851	0.141659	10.7195	8.25e-27	5.86e-26
orf19.5961	3262.15	-1.37112	0.109148	-12.562	3.42e-36	3.3e-35
orf19.903	181241	1.27875	0.16505	7.74767	9.36e-15	3.8e-14
orf19.2247	62.3601	-3.87853	0.550641	-7.04367	1.87e-12	6.64e-12
orf19.5717	6.27941	2.31584	0.970564	2.38608	0.0170292	0.0252774
orf19.5079	47360.2	-1.43731	0.229592	-6.26026	3.84e-10	1.17e-09
orf19.2253	32.6868	-1.28356	0.427591	-3.00184	0.00268354	0.00444952
orf19.6066	1275.94	-1.02106	0.133933	-7.62371	2.46e-14	9.8e-14
orf19.192	884.815	-2.67081	0.128868	-20.7251	2.06e-95	8.06e-94
orf19.5255	1196.91	-1.60245	0.142947	-11.2101	3.64e-29	2.8e-28
orf19.7350	31474.3	-1.33844	0.0543391	-24.6312	5.85e-134	5.64e-132
orf19.6077	1782.48	1.41664	0.129733	10.9197	9.28e-28	6.78e-27
orf19.3605	297.539	-1.27991	0.181667	-7.04538	1.85e-12	6.57e-12
orf19.3965	351.328	1.0706	0.146772	7.29433	3e-13	1.13e-12
orf19.7029	40.4011	-3.4957	0.538373	-6.49309	8.41e-11	2.67e-10
orf19.3434	325.918	-2.36236	0.166855	-14.1581	1.66e-45	2.13e-44
orf19.5644	320.128	-1.19403	0.170054	-7.02149	2.2e-12	7.77e-12
orf19.3788	355.413	1.55063	0.142538	10.8788	1.46e-27	1.06e-26
orf19.868	12020.6	-1.57347	0.0649648	-24.2203	1.36e-129	1.15e-127
orf19.5811	1728.97	1.8814	0.153424	12.2628	1.44e-34	1.32e-33
orf19.5207	326.18	-1.28558	0.307078	-4.1865	2.83e-05	5.8e-05
orf19.3618	55082.3	2.15403	0.148531	14.5022	1.17e-47	1.61e-46
orf19.6139	4288.9	-2.53706	0.190264	-13.3344	1.46e-40	1.61e-39
orf19.6253	53721.7	1.06922	0.0341877	31.275	1.02e-214	3.88e-212
orf19.3188	1546.92	-1.22127	0.0806632	-15.1404	8.77e-52	1.35e-50
orf19.4784	28739.5	2.08128	0.192785	10.7959	3.6e-27	2.58e-26
orf19.4551	80.5667	-1.26204	0.492851	-2.56069	0.0104465	0.0160355
orf19.1277	3387.32	-1.28462	0.134591	-9.54466	1.37e-21	7.75e-21
orf19.2106	1366.27	1.14445	0.0871238	13.1359	2.05e-39	2.17e-38
orf19.4887	6429.55	-1.28599	0.101182	-12.7097	5.22e-37	5.15e-36
orf19.272	4550.33	-2.25597	0.101466	-22.2337	1.62e-109	8.2e-108
orf19.3854	6583.02	-1.07843	0.0743438	-14.506	1.11e-47	1.52e-46
orf19.1430	228.391	-3.53027	0.334888	-10.5416	5.55e-26	3.84e-25
orf19.3563	146.751	1.09237	0.246489	4.43171	9.35e-06	1.99e-05
orf19.2899	18.1395	-1.30249	0.555651	-2.34408	0.019074	0.0280753
orf19.695	199.137	-2.6473	0.204966	-12.9158	3.67e-38	3.76e-37
orf19.4979	323.889	-1.78839	0.144776	-12.3528	4.7e-35	4.35e-34
orf19.4899	3017.52	-2.02331	0.176728	-11.4487	2.39e-30	1.93e-29
orf19.6398	47.9412	2.01602	0.437906	4.60377	4.15e-06	9.13e-06
orf19.1353	1389.69	-1.30674	0.18299	-7.14107	9.26e-13	3.34e-12
orf19.6140	2228.08	-2.52151	0.192488	-13.0996	3.31e-39	3.45e-38
orf19.4943	3472.04	-1.68806	0.22074	-7.64727	2.05e-14	8.19e-14
orf19.1631	27379.3	-1.18747	0.101954	-11.6471	2.38e-31	1.96e-30
orf19.7472	858.769	-1.14278	0.136288	-8.38503	5.07e-17	2.32e-16
orf19.7387	973.791	-1.4032	0.21109	-6.64739	2.98e-11	9.79e-11
orf19.5248	1873.64	-1.43006	0.113391	-12.6118	1.82e-36	1.77e-35
orf19.5674	8198.69	1.0405	0.42981	2.42083	0.0154851	0.0231495
orf19.1923	1190.04	-1.74785	0.209022	-8.36204	6.16e-17	2.82e-16
orf19.3255	21.8087	1.1746	0.550455	2.13388	0.0328528	0.0466125
orf19.4885	34448.1	-1.74607	0.122876	-14.21	7.95e-46	1.03e-44
orf19.6043	1107.72	-1.17805	0.0825385	-14.2728	3.23e-46	4.24e-45
orf19.3674	564.844	-1.66521	0.171074	-9.73387	2.16e-22	1.27e-21
orf19.1566	1882.26	-1.07905	0.199473	-5.40953	6.32e-08	1.63e-07
orf19.4326	643.614	1.121	0.135971	8.24436	1.66e-16	7.37e-16
orf19.4634	243.055	-1.76222	0.269359	-6.54229	6.06e-11	1.94e-10
orf19.3579	22492	-1.05226	0.0772782	-13.6165	3.19e-42	3.69e-41
orf19.4853	124.497	1.77684	0.34786	5.10791	3.26e-07	7.91e-07
orf19.4567	17.2582	-1.97526	0.755052	-2.61606	0.00889521	0.013762
orf19.1966	348.337	-1.12663	0.296024	-3.80587	0.000141307	0.000270075
orf19.7102	391.607	1.78847	0.125722	14.2256	6.35e-46	8.3e-45
orf19.3029	1022.43	-1.28736	0.169445	-7.59751	3.02e-14	1.2e-13
orf19.1782.1	13.0656	2.02651	0.763722	2.65347	0.00796682	0.0124078
orf19.4347	4161.81	-1.44716	0.113344	-12.7679	2.48e-37	2.48e-36
orf19.3106	2582.6	1.10596	0.0577884	19.1381	1.22e-81	3.64e-80
orf19.1757	302.242	1.48507	0.16142	9.20006	3.58e-20	1.91e-19
orf19.4727	1160.09	-1.08306	0.189889	-5.70367	1.17e-08	3.19e-08
orf19.3770	562.502	-1.25488	0.138027	-9.09154	9.76e-20	5.09e-19
orf19.1445	423.121	2.0822	0.211459	9.84685	7.07e-23	4.22e-22
orf19.2376	113.909	-1.12994	0.274493	-4.11647	3.85e-05	7.78e-05
orf19.105	2521.87	1.01413	0.0667551	15.1918	4.01e-52	6.21e-51
orf19.5589	6.98476	-2.61101	1.04272	-2.50404	0.0122784	0.0186169
orf19.2009	1606.43	-1.55728	0.0807623	-19.2823	7.56e-83	2.34e-81
orf19.4324	220.168	-1.14164	0.259172	-4.40497	1.06e-05	2.24e-05
orf19.5770	3256.51	1.06756	0.0936956	11.3939	4.48e-30	3.59e-29
orf19.4284	595.045	1.08517	0.103003	10.5353	5.94e-26	4.09e-25
orf19.6789	631.527	1.38808	0.135254	10.2628	1.04e-24	6.73e-24
orf19.946	3558.82	1.75218	0.100507	17.4334	4.6e-68	1.05e-66
orf19.4596	2723.01	-1.17731	0.113752	-10.3498	4.2e-25	2.78e-24
orf19.6555	176.373	-1.0339	0.187078	-5.52656	3.27e-08	8.58e-08
orf19.7403	2254.23	-1.1339	0.0731962	-15.4912	3.98e-54	6.34e-53
orf19.5902	155.624	-1.58712	0.418326	-3.79398	0.000148254	0.000282819
orf19.2768	8280.23	-1.20928	0.227508	-5.31534	1.06e-07	2.68e-07
orf19.2066.1	6131.35	-1.1768	0.08153	-14.4339	3.17e-47	4.26e-46
orf19.278	196.016	-1.38474	0.199241	-6.9501	3.65e-12	1.28e-11
orf19.4041	1275.99	-1.4398	0.190201	-7.56987	3.74e-14	1.48e-13
orf19.3782	547.016	-1.12896	0.129172	-8.73999	2.33e-18	1.14e-17
orf19.576	239.629	1.01389	0.195066	5.19767	2.02e-07	4.98e-07
orf19.7131	3115.19	-1.32916	0.0828308	-16.0467	6.03e-58	1.07e-56
orf19.2623	4183.8	-1.75906	0.0820283	-21.4446	5.13e-102	2.19e-100
orf19.5841	833.698	1.53208	0.116524	13.1482	1.74e-39	1.85e-38
orf19.1655	4075.02	-2.89885	0.208336	-13.9143	5.19e-44	6.3e-43
orf19.1932	38.1668	-1.40892	0.570778	-2.46843	0.0135708	0.020464
orf19.4743	494.635	-1.97968	0.116052	-17.0585	3.02e-65	6.28e-64
orf19.246	367.499	-1.5463	0.167401	-9.23711	2.53e-20	1.36e-19
orf19.6489	75.6645	-1.2835	0.354243	-3.62322	0.000290962	0.000538484
orf19.4526	19.3196	-1.59328	0.588655	-2.70664	0.00679673	0.0106869
orf19.1362	161.53	-1.62203	0.417098	-3.88884	0.000100723	0.000196023
orf19.6146	1843.56	1.68699	0.165751	10.1779	2.49e-24	1.58e-23
orf19.6973	5287.56	-1.39607	0.140877	-9.9098	3.77e-23	2.27e-22
orf19.7588	261.731	1.22493	0.15544	7.88038	3.26e-15	1.36e-14
orf19.3815	4071.96	-1.30386	0.0669217	-19.4834	1.52e-84	4.83e-83
orf19.6342	34.2924	1.43569	0.421444	3.4066	0.000657778	0.00116994
orf19.2030	2679.98	-1.67509	0.149508	-11.2041	3.89e-29	2.99e-28
orf19.6678	74.4109	-1.62525	0.313381	-5.18617	2.15e-07	5.29e-07
orf19.5125	1523.38	-2.37067	0.240766	-9.84639	7.11e-23	4.23e-22
orf19.4809	3567.16	1.06527	0.0766588	13.8963	6.67e-44	8.06e-43
orf19.270	218.94	-1.59675	0.267664	-5.96551	2.44e-09	6.98e-09
orf19.5716	33.9722	-2.17497	0.570311	-3.81366	0.000136925	0.000262112
orf19.4814	3.57885	4.57494	1.55983	2.93297	0.00335731	0.00547591
orf19.4177	5357.97	1.20082	0.0566207	21.2082	8.03e-100	3.34e-98
orf19.5061	9960.96	1.26919	0.0735133	17.2647	8.67e-67	1.89e-65
orf19.7341.1	486.771	-1.12856	0.162735	-6.93497	4.06e-12	1.42e-11
orf19.5498	25.5191	-1.44533	0.548504	-2.63503	0.0084129	0.013059
orf19.2458	3337.55	-2.11399	0.119795	-17.6468	1.08e-69	2.55e-68
orf19.6660	9476.6	2.63065	0.164801	15.9626	2.33e-57	4.05e-56
orf19.262	443.341	2.1204	0.207301	10.2286	1.48e-24	9.51e-24
orf19.5824	778.145	-1.56881	0.100465	-15.6155	5.71e-55	9.3e-54
orf19.2994	88395.2	1.03567	0.0328715	31.5067	7.04e-218	2.85e-215
orf19.2320	489.959	-1.26179	0.273534	-4.61292	3.97e-06	8.75e-06
orf19.6854	91631.8	-1.41865	0.0877613	-16.1648	8.93e-59	1.61e-57
orf19.1682	14645.4	-1.20591	0.0633889	-19.0241	1.08e-80	3.18e-79
orf19.5842	310.704	2.03555	0.164446	12.3782	3.43e-35	3.2e-34
orf19.5962	382.397	-2.00841	0.190813	-10.5255	6.59e-26	4.52e-25
orf19.2342	762.404	-1.01726	0.0974769	-10.4359	1.7e-25	1.14e-24
orf19.1481	2580.85	-1.87448	0.177185	-10.5792	3.72e-26	2.59e-25
orf19.7455	14.8818	-1.72051	0.677083	-2.54106	0.0110516	0.0169172
orf19.3281	1136.94	1.03855	0.115304	9.0071	2.12e-19	1.09e-18
orf19.1253	2853.75	2.52376	0.126697	19.9196	2.75e-88	9.28e-87
orf19.5399	1086.22	4.27233	0.260695	16.3882	2.32e-60	4.34e-59
orf19.2599	3487.38	-1.96412	0.104504	-18.7948	8.33e-79	2.34e-77
orf19.3449.2	641.056	1.08045	0.111957	9.65063	4.89e-22	2.83e-21
orf19.5201.1	7425.07	-1.65392	0.0739431	-22.3674	8.17e-111	4.21e-109
orf19.2104	972.967	-1.29912	0.135096	-9.6163	6.82e-22	3.93e-21
orf19.3150	10065.4	-1.39577	0.0640622	-21.7877	3.03e-105	1.36e-103
orf19.2371	10715.3	1.99797	0.234953	8.5037	1.84e-17	8.62e-17
orf19.6328	995.567	1.34373	0.127109	10.5715	4.04e-26	2.8e-25
orf19.1559	16758.2	1.61569	0.0467532	34.5579	1.09e-261	1.32e-258
orf19.1710	3089.45	-1.24853	0.0878739	-14.2082	8.15e-46	1.06e-44
orf19.581	5885.51	-1.2909	0.0746749	-17.2869	5.9e-67	1.3e-65
orf19.6563	476.658	1.21189	0.118316	10.2428	1.28e-24	8.24e-24
orf19.4241	977.231	1.01029	0.104098	9.7052	2.87e-22	1.67e-21
orf19.2527	772.891	-1.03081	0.124299	-8.293	1.1e-16	4.96e-16
orf19.6480	173.091	-1.21382	0.236948	-5.12275	3.01e-07	7.34e-07
orf19.4251	166.475	1.03833	0.183266	5.66573	1.46e-08	3.94e-08
orf19.2652	153.772	-1.30004	0.353102	-3.68177	0.000231621	0.000433817
orf19.5113	6103.14	-2.15159	0.119951	-17.9372	6.04e-72	1.49e-70
orf19.1375	10816	-1.30309	0.0811515	-16.0575	5.07e-58	9.03e-57
orf19.1719	1185.17	-1.81936	0.117941	-15.4261	1.09e-53	1.73e-52
orf19.689	856.198	5.71396	0.647434	8.82555	1.09e-18	5.41e-18
orf19.715	61.9962	-1.45568	0.288106	-5.05259	4.36e-07	1.05e-06
orf19.3565	257.296	-1.35855	0.155969	-8.7104	3.03e-18	1.48e-17
orf19.3195	5428.55	-1.05395	0.125306	-8.41096	4.07e-17	1.88e-16
orf19.999	3829.21	-3.5771	0.213262	-16.7732	3.83e-63	7.71e-62
orf19.425	287.422	-1.43333	0.200917	-7.13392	9.75e-13	3.51e-12
orf19.4760	391.817	-1.48962	0.261641	-5.69336	1.25e-08	3.38e-08
orf19.4233	11906.6	1.16193	0.0517255	22.4634	9.46e-112	5.13e-110
orf19.1352	2189.24	-1.19974	0.0773668	-15.5072	3.1e-54	4.97e-53
orf19.4195.1	2133.26	1.66788	0.0742034	22.4772	6.94e-112	3.83e-110
orf19.6562	1170.59	1.99693	0.111636	17.8878	1.47e-71	3.56e-70
orf19.1354	96886.4	-1.12256	0.1269	-8.84602	9.07e-19	4.53e-18
orf19.3589	17.1589	-1.68231	0.623407	-2.69858	0.00696363	0.0109295
orf19.7504	2682.27	-2.7314	0.121731	-22.4381	1.67e-111	8.84e-110
orf19.1956	3709.43	-1.05839	0.172759	-6.12639	8.99e-10	2.65e-09
orf19.6141	137.058	-2.0375	0.27268	-7.47213	7.89e-14	3.04e-13
orf19.6556	478.555	-1.857	0.16839	-11.0279	2.8e-28	2.09e-27
orf19.696	7.06351	2.44722	1.10547	2.21375	0.0268463	0.0385313
orf19.3694	1237.69	1.22062	0.132578	9.20683	3.36e-20	1.8e-19
orf19.3655	41.8586	-1.15354	0.524541	-2.19913	0.0278684	0.0398946
orf19.6794	6680.17	-1.30202	0.0747137	-17.4268	5.16e-68	1.17e-66
orf19.6229	31855.3	-3.01112	0.148298	-20.3045	1.17e-91	4.32e-90
orf19.4886	7.01804	-2.61485	1.10927	-2.35728	0.0184093	0.0272064
orf19.4405	249.512	2.86073	0.314746	9.089	1e-19	5.21e-19
orf19.5025	7286.59	1.14415	0.161142	7.10027	1.25e-12	4.46e-12
orf19.7597	4.98016	2.73537	1.15994	2.3582	0.0183637	0.0271456
orf19.4192	1709.39	1.55392	0.0888585	17.4876	1.78e-68	4.11e-67
orf19.925	1905.47	-1.01866	0.0915353	-11.1286	9.11e-29	6.89e-28
orf19.4675	1275.79	1.00031	0.0955737	10.4664	1.23e-25	8.35e-25
orf19.1438	136.818	-3.23051	0.37114	-8.7043	3.2e-18	1.55e-17
orf19.1075.1	300.762	-2.51651	0.19762	-12.7341	3.82e-37	3.79e-36
orf19.4861	14.8832	-3.56305	0.744294	-4.78715	1.69e-06	3.86e-06
orf19.3630	481.678	-1.39665	0.274724	-5.08383	3.7e-07	8.95e-07
orf19.1424	667.694	-1.74546	0.132694	-13.154	1.61e-39	1.72e-38
orf19.4166	1542.09	1.10482	0.122033	9.05346	1.39e-19	7.16e-19
orf19.1802	7691.91	1.54525	0.181424	8.51738	1.63e-17	7.67e-17
orf19.873	47.5192	-1.31299	0.321216	-4.08757	4.36e-05	8.76e-05
orf19.3615	3640.19	-1.55913	0.113776	-13.7035	9.68e-43	1.14e-41
orf19.1968.1	96.4563	1.69606	0.265027	6.39959	1.56e-10	4.87e-10
orf19.6786	299.179	1.85786	0.196646	9.44776	3.46e-21	1.93e-20
orf19.4070	21.5061	-2.26747	0.578143	-3.92199	8.78e-05	0.000171686
orf19.4148	1138.87	1.13243	0.0800288	14.1503	1.86e-45	2.36e-44
orf19.444	57.3958	1.26302	0.348686	3.62224	0.000292064	0.000540194
orf19.431	2143.89	-1.37917	0.103998	-13.2615	3.87e-40	4.23e-39
orf19.1168	1128.46	2.6613	0.132261	20.1216	4.78e-90	1.67e-88
orf19.2187	1933.15	1.01148	0.0564863	17.9067	1.05e-71	2.55e-70
